# Supplementary material for: 4-Meth­oxy-N-[(4-methyl­phen­yl)sulfon­yl]benzamide including an unknown solvate
Source: Acta Crystallogr Sect E Struct Rep Online. 2013 Oct 19;69(Pt 11):o1664–5. doi: 10.1107/S1600536813028158 (PMC3884324; doi:10.1107/S1600536813028158)
Supplement: Supplementary file 1 [file e-69-o1664-sup1.cif]

##############################################################################
#                                                                            #
# This CIF contains the data in a paper accepted for publication in          #
# Acta Crystallographica Section E. It conforms to the requirements of       #
# Notes for Authors for Acta Crystallographica Section E, and has been       #
# peer reviewed under the auspices of the IUCr Commission on Journals.       #
#                                                                            #
# Full details of the Crystallographic Information File format               #
# are given in the paper "The Crystallographic Information File (CIF):       #
# a New Standard Archive File for Crystallography" by S. R. Hall, F. H.      #
# Allen and I. D. Brown [Acta Cryst. (1991), A47, 655-685].                  #
#                                                                            #
# The current version of the core CIF dictionary is obtainable from          #
# ftp://ftp.iucr.org/pub/cif_core.dic.                                       #
#                                                                            #
# Software is freely available for graphical display of the structure(s)     #
# in this CIF. For information consult the CIF software page                 #
# http://www.iucr.org/resources/cif/software.                                #
#                                                                            #
# This file may be used for bona fide research purposes within the           #
# scientific community so long as proper attribution is given to the journal # 
# article from which it was obtained.                                        #
#                                                                            #
##############################################################################
data_I
_audit_creation_method     SHELXL-97
_database_code_depnum_ccdc_archive     'CCDC 966286'
_chemical_name_systematic
;
4-Methoxy-<i>N</i>-[(4-methylphenyl)sulfonyl]benzamide
;
_chemical_name_common     ?
_chemical_formula_moiety     'C15 H15 N O4 S'
_chemical_formula_sum     'C15 H15 N O4 S'
_chemical_formula_iupac     'C15 H15 N O4 S'
_chemical_formula_weight     305.34
_chemical_melting_point     ?
_symmetry_cell_setting     trigonal
_symmetry_space_group_name_H-M     'R -3'
_symmetry_space_group_name_hall     '-R 3'
loop_
    _symmetry_equiv_pos_as_xyz
    'x, y, z'
    '-y, x-y, z'
    '-x+y, -x, z'
    'x+2/3, y+1/3, z+1/3'
    '-y+2/3, x-y+1/3, z+1/3'
    '-x+y+2/3, -x+1/3, z+1/3'
    'x+1/3, y+2/3, z+2/3'
    '-y+1/3, x-y+2/3, z+2/3'
    '-x+y+1/3, -x+2/3, z+2/3'
    '-x, -y, -z'
    'y, -x+y, -z'
    'x-y, x, -z'
    '-x+2/3, -y+1/3, -z+1/3'
    'y+2/3, -x+y+1/3, -z+1/3'
    'x-y+2/3, x+1/3, -z+1/3'
    '-x+1/3, -y+2/3, -z+2/3'
    'y+1/3, -x+y+2/3, -z+2/3'
    'x-y+1/3, x+2/3, -z+2/3'
_cell_length_a     27.1686(16)
_cell_length_b     27.1686(16)
_cell_length_c     10.8594(6)
_cell_angle_alpha     90.00
_cell_angle_beta     90.00
_cell_angle_gamma     120.00
_cell_volume     6941.8(7)
_cell_formula_units_Z     18
_cell_measurement_reflns_used     1123
_cell_measurement_theta_min     0.0
_cell_measurement_theta_max     22.9
_cell_measurement_temperature     293(2)
_exptl_crystal_description     prism
_exptl_crystal_colour     colourless
_exptl_crystal_size_max     0.32
_exptl_crystal_size_mid     0.27
_exptl_crystal_size_min     0.19
_exptl_crystal_density_diffrn     1.315
_exptl_crystal_density_meas     ?
_exptl_crystal_density_method     'not measured'
_exptl_crystal_F_000     2880
_exptl_absorpt_coefficient_mu     0.224
_exptl_absorpt_correction_type     none
_exptl_absorpt_process_details     ?
_exptl_absorpt_correction_T_min     ?
_exptl_absorpt_correction_T_max     ?
_exptl_special_details     ?
_diffrn_ambient_temperature     293(2)
_diffrn_radiation_type     MoK\a
_diffrn_radiation_wavelength     0.71073
_diffrn_radiation_source     'fine-focus sealed tube'
_diffrn_radiation_monochromator     graphite
_diffrn_measurement_device_type     'Bruker APEXII'
_diffrn_measurement_method     'phi and \w scans'
_diffrn_detector_area_resol_mean     ?
_diffrn_reflns_number     7701
_diffrn_reflns_av_R_equivalents     0.0312
_diffrn_reflns_av_sigmaI/netI     0.0346
_diffrn_reflns_theta_min     1.50
_diffrn_reflns_theta_max     22.86
_diffrn_reflns_theta_full     22.86
_diffrn_measured_fraction_theta_max     0.999
_diffrn_measured_fraction_theta_full     0.999
_diffrn_reflns_limit_h_min     -28
_diffrn_reflns_limit_h_max     27
_diffrn_reflns_limit_k_min     -29
_diffrn_reflns_limit_k_max     27
_diffrn_reflns_limit_l_min     -11
_diffrn_reflns_limit_l_max     11
_diffrn_standards_number     ?
_diffrn_standards_interval_count     ?
_diffrn_standards_interval_time     ?
_diffrn_standards_decay_%     ?
_refine_special_details
;
Refinement of <i>F</i>^2^ against ALL reflections. The weighted <i>R</i>-factor
<i>wR</i> and goodness of fit <i>S</i> are based on <i>F</i>^2^, conventional
<i>R</i>-factors <i>R</i> are based on <i>F</i>, with <i>F</i> set to zero for
negative <i>F</i>^2^. The threshold expression of <i>F</i>^2^ >
\s(<i>F</i>^2^) is used only for calculating <i>R</i>-factors(gt) <i>etc</i>.
and is not relevant to the choice of reflections for refinement.
<i>R</i>-factors based on <i>F</i>^2^ are statistically about twice as large
as those based on <i>F</i>, and <i>R</i>- factors based on ALL data will be
even larger.
;
_reflns_number_total     2106
_reflns_number_gt     1604
_reflns_threshold_expression     I>2\s(I)
_refine_ls_structure_factor_coef     Fsqd
_refine_ls_matrix_type     full
_refine_ls_R_factor_all     0.0527
_refine_ls_R_factor_gt     0.0393
_refine_ls_wR_factor_gt     0.1032
_refine_ls_wR_factor_ref     0.1089
_refine_ls_goodness_of_fit_ref     1.062
_refine_ls_restrained_S_all     1.063
_refine_ls_number_reflns     2106
_refine_ls_number_parameters     196
_refine_ls_number_restraints     1
_refine_ls_hydrogen_treatment     mixed
_refine_ls_weighting_scheme     calc
_refine_ls_weighting_details
         'calc w=1/[\s^2^(Fo^2^)+(0.0500P)^2^+5.9239P] where P=(Fo^2^+2Fc^2^)/3'
_atom_sites_solution_hydrogens     geom
_atom_sites_solution_primary     direct
_atom_sites_solution_secondary     difmap
_refine_ls_shift/su_max     0.001
_refine_ls_shift/su_mean     0.000
_refine_diff_density_max     0.170
_refine_diff_density_min     -0.307
_refine_ls_extinction_method     none
_refine_ls_extinction_coef     ?
loop_
    _atom_type_symbol
    _atom_type_description
    _atom_type_scat_dispersion_real
    _atom_type_scat_dispersion_imag
    _atom_type_scat_source
    'C' 'C' 0.0033 0.0016
                         'International Tables Vol C Tables 4.2.6.8 and 6.1.1.4'
    'H' 'H' 0.0000 0.0000
                         'International Tables Vol C Tables 4.2.6.8 and 6.1.1.4'
    'N' 'N' 0.0061 0.0033
                         'International Tables Vol C Tables 4.2.6.8 and 6.1.1.4'
    'O' 'O' 0.0106 0.0060
                         'International Tables Vol C Tables 4.2.6.8 and 6.1.1.4'
    'S' 'S' 0.1246 0.1234
                         'International Tables Vol C Tables 4.2.6.8 and 6.1.1.4'
_computing_data_collection     'APEX2 (Bruker, 2009)'
_computing_cell_refinement     'APEX2 and SAINT-Plus (Bruker, 2009)'
_computing_data_reduction     'SAINT-Plus and XPREP (Bruker, 2009)'
_computing_structure_solution     'SHELXS97 (Sheldrick, 2008)'
_computing_structure_refinement     'SHELXL97 (Sheldrick, 2008)'
_computing_molecular_graphics     'Mercury (Macrae <i>et al.</i>, 2008)'
_computing_publication_material     'SHELXL97 (Sheldrick, 2008)'
loop_
    _atom_site_type_symbol
    _atom_site_label
    _atom_site_fract_x
    _atom_site_fract_y
    _atom_site_fract_z
    _atom_site_U_iso_or_equiv
    _atom_site_adp_type
    _atom_site_calc_flag
    _atom_site_refinement_flags
    _atom_site_occupancy
    _atom_site_symmetry_multiplicity
    _atom_site_disorder_assembly
    _atom_site_disorder_group
    S S1 0.64344(3) 0.92841(3) 0.07169(6) 0.0512(3) Uani d . 1 1 . .
    O O2 0.67632(8) 0.92727(8) 0.17255(17) 0.0630(6) Uani d . 1 1 . .
    O O3 0.58608(8) 0.93575(8) 0.29224(17) 0.0589(6) Uani d . 1 1 . .
    C C9 0.57569(10) 1.01361(10) 0.2290(2) 0.0408(6) Uani d . 1 1 . .
    N N1 0.61811(10) 0.97065(10) 0.1035(2) 0.0485(6) Uani d D 1 1 . .
    H H1N 0.6281(12) 0.9968(9) 0.055(2) 0.062(10) Uiso d D 1 1 . .
    O O1 0.66938(8) 0.94701(8) -0.04522(17) 0.0632(6) Uani d . 1 1 . .
    O O4 0.52572(9) 1.13258(9) 0.2828(2) 0.0741(7) Uani d . 1 1 . .
    C C8 0.59338(10) 0.97057(11) 0.2137(2) 0.0432(7) Uani d . 1 1 . .
    C C10 0.57316(11) 1.04599(11) 0.1330(2) 0.0492(7) Uani d . 1 1 . .
    H H10 0.5831 1.0413 0.0538 0.059 Uiso calc R 1 1 . .
    C C12 0.54143(11) 1.09243(11) 0.2710(3) 0.0504(7) Uani d . 1 1 . .
    C C14 0.56081(11) 1.02166(11) 0.3456(2) 0.0506(7) Uani d . 1 1 . .
    H H14 0.5625 1.0004 0.4107 0.061 Uiso calc R 1 1 . .
    C C11 0.55601(12) 1.08497(12) 0.1542(3) 0.0555(8) Uani d . 1 1 . .
    H H11 0.5543 1.1064 0.0893 0.067 Uiso calc R 1 1 . .
    C C13 0.54340(11) 1.06075(12) 0.3676(3) 0.0543(8) Uani d . 1 1 . .
    H H13 0.5332 1.0655 0.4465 0.065 Uiso calc R 1 1 . .
    C C1 0.58283(12) 0.86088(12) 0.0570(2) 0.0506(7) Uani d . 1 1 . .
    C C3 0.53039(16) 0.76272(14) 0.1127(3) 0.0733(9) Uani d . 1 1 . .
    H H3 0.5270 0.7326 0.1598 0.088 Uiso calc R 1 1 . .
    C C6 0.54185(13) 0.85199(13) -0.0290(3) 0.0591(8) Uani d . 1 1 . .
    H H6 0.5458 0.8817 -0.0784 0.071 Uiso calc R 1 1 . .
    C C2 0.57735(14) 0.81618(14) 0.1276(3) 0.0640(9) Uani d . 1 1 . .
    H H2 0.6052 0.8220 0.1850 0.077 Uiso calc R 1 1 . .
    C C5 0.49512(14) 0.79869(14) -0.0406(3) 0.0689(9) Uani d . 1 1 . .
    H H5 0.4670 0.7929 -0.0972 0.083 Uiso calc R 1 1 . .
    C C4 0.48878(14) 0.75366(14) 0.0291(3) 0.0678(9) Uani d . 1 1 . .
    C C15 0.50425(16) 1.13869(16) 0.3982(3) 0.0871(11) Uani d . 1 1 . .
    H H15A 0.4715 1.1032 0.4206 0.131 Uiso calc R 1 1 . .
    H H15B 0.4938 1.1675 0.3915 0.131 Uiso calc R 1 1 . .
    H H15C 0.5330 1.1495 0.4602 0.131 Uiso calc R 1 1 . .
    C C7 0.43705(17) 0.69489(15) 0.0145(4) 0.1057(14) Uani d . 1 1 . .
    H H7A 0.4150 0.6948 -0.0546 0.159 Uiso calc PR 0.50 1 . .
    H H7B 0.4143 0.6851 0.0878 0.159 Uiso calc PR 0.50 1 . .
    H H7C 0.4491 0.6676 0.0011 0.159 Uiso calc PR 0.50 1 . .
    H H7D 0.4373 0.6702 0.0775 0.159 Uiso calc PR 0.50 1 . .
    H H7E 0.4380 0.6799 -0.0649 0.159 Uiso calc PR 0.50 1 . .
    H H7F 0.4031 0.6974 0.0218 0.159 Uiso calc PR 0.50 1 . .
loop_
    _atom_site_aniso_label
    _atom_site_aniso_U_11
    _atom_site_aniso_U_22
    _atom_site_aniso_U_33
    _atom_site_aniso_U_12
    _atom_site_aniso_U_13
    _atom_site_aniso_U_23
    S1 0.0582(5) 0.0608(5) 0.0468(5) 0.0389(4) 0.0014(4) -0.0045(3)
    O2 0.0687(13) 0.0786(14) 0.0612(13) 0.0515(12) -0.0164(10) -0.0147(11)
    O3 0.0789(14) 0.0686(13) 0.0476(12) 0.0506(11) 0.0087(10) 0.0122(10)
    C9 0.0383(15) 0.0458(15) 0.0404(15) 0.0226(13) -0.0015(12) -0.0007(12)
    N1 0.0642(16) 0.0548(15) 0.0397(14) 0.0396(13) 0.0062(12) 0.0032(12)
    O1 0.0702(13) 0.0730(13) 0.0552(13) 0.0423(11) 0.0176(11) 0.0014(10)
    O4 0.0859(15) 0.0791(15) 0.0861(17) 0.0629(14) -0.0009(12) -0.0053(12)
    C8 0.0431(16) 0.0488(17) 0.0395(16) 0.0243(14) -0.0013(13) -0.0007(13)
    C10 0.0507(17) 0.0638(19) 0.0421(16) 0.0353(15) 0.0030(13) 0.0049(14)
    C12 0.0429(16) 0.0537(18) 0.063(2) 0.0305(14) -0.0057(14) -0.0041(15)
    C14 0.0595(18) 0.0636(18) 0.0401(16) 0.0394(16) 0.0035(14) 0.0045(14)
    C11 0.0605(18) 0.068(2) 0.0528(19) 0.0431(17) 0.0042(14) 0.0140(15)
    C13 0.0551(18) 0.070(2) 0.0477(17) 0.0385(16) 0.0015(14) -0.0099(15)
    C1 0.0648(19) 0.0591(18) 0.0426(16) 0.0421(16) 0.0018(14) -0.0019(14)
    C3 0.100(3) 0.059(2) 0.067(2) 0.045(2) 0.007(2) 0.0091(17)
    C6 0.069(2) 0.062(2) 0.0522(19) 0.0367(18) -0.0046(16) 0.0035(15)
    C2 0.085(2) 0.073(2) 0.0542(19) 0.054(2) -0.0054(17) -0.0012(17)
    C5 0.067(2) 0.074(2) 0.064(2) 0.0334(19) -0.0101(17) -0.0020(18)
    C4 0.075(2) 0.061(2) 0.063(2) 0.0308(18) 0.0086(18) 0.0005(17)
    C15 0.099(3) 0.102(3) 0.094(3) 0.076(2) -0.005(2) -0.030(2)
    C7 0.102(3) 0.075(3) 0.107(3) 0.019(2) 0.015(2) 0.003(2)
_geom_special_details
;
All e.s.d.'s (except the e.s.d. in the dihedral angle between two l.s. planes)
are estimated using the full covariance matrix. The cell e.s.d.'s are taken
into account individually in the estimation of e.s.d.'s in distances, angles
and torsion angles; correlations between e.s.d.'s in cell parameters are only
used when they are defined by crystal symmetry. An approximate (isotropic)
treatment of cell e.s.d.'s is used for estimating e.s.d.'s involving l.s.
planes.
;
loop_
    _geom_bond_atom_site_label_1
    _geom_bond_atom_site_label_2
    _geom_bond_site_symmetry_2
    _geom_bond_distance
    _geom_bond_publ_flag
    S1 O1 . 1.4169(19) ?
    S1 O2 . 1.4235(19) ?
    S1 N1 . 1.643(2) ?
    S1 C1 . 1.756(3) ?
    O3 C8 . 1.214(3) ?
    C9 C14 . 1.380(3) ?
    C9 C10 . 1.388(3) ?
    C9 C8 . 1.479(4) ?
    N1 C8 . 1.372(3) ?
    N1 H1N . 0.817(17) ?
    O4 C12 . 1.362(3) ?
    O4 C15 . 1.427(4) ?
    C10 C11 . 1.373(4) ?
    C10 H10 . 0.9300 ?
    C12 C11 . 1.374(4) ?
    C12 C13 . 1.375(4) ?
    C14 C13 . 1.382(4) ?
    C14 H14 . 0.9300 ?
    C11 H11 . 0.9300 ?
    C13 H13 . 0.9300 ?
    C1 C6 . 1.379(4) ?
    C1 C2 . 1.380(4) ?
    C3 C4 . 1.373(4) ?
    C3 C2 . 1.382(4) ?
    C3 H3 . 0.9300 ?
    C6 C5 . 1.373(4) ?
    C6 H6 . 0.9300 ?
    C2 H2 . 0.9300 ?
    C5 C4 . 1.374(4) ?
    C5 H5 . 0.9300 ?
    C4 C7 . 1.519(5) ?
    C15 H15A . 0.9600 ?
    C15 H15B . 0.9600 ?
    C15 H15C . 0.9600 ?
    C7 H7A . 0.9600 ?
    C7 H7B . 0.9600 ?
    C7 H7C . 0.9600 ?
    C7 H7D . 0.9600 ?
    C7 H7E . 0.9600 ?
    C7 H7F . 0.9600 ?
loop_
    _geom_angle_atom_site_label_1
    _geom_angle_atom_site_label_2
    _geom_angle_atom_site_label_3
    _geom_angle_site_symmetry_1
    _geom_angle_site_symmetry_3
    _geom_angle
    _geom_angle_publ_flag
    O1 S1 O2 . . 119.45(13) ?
    O1 S1 N1 . . 104.29(12) ?
    O2 S1 N1 . . 109.86(11) ?
    O1 S1 C1 . . 109.32(12) ?
    O2 S1 C1 . . 108.53(13) ?
    N1 S1 C1 . . 104.33(13) ?
    C14 C9 C10 . . 118.5(2) ?
    C14 C9 C8 . . 117.7(2) ?
    C10 C9 C8 . . 123.8(2) ?
    C8 N1 S1 . . 123.9(2) ?
    C8 N1 H1N . . 121(2) ?
    S1 N1 H1N . . 113(2) ?
    C12 O4 C15 . . 119.1(2) ?
    O3 C8 N1 . . 120.2(2) ?
    O3 C8 C9 . . 123.1(2) ?
    N1 C8 C9 . . 116.7(2) ?
    C11 C10 C9 . . 120.5(3) ?
    C11 C10 H10 . . 119.8 ?
    C9 C10 H10 . . 119.8 ?
    O4 C12 C11 . . 115.7(3) ?
    O4 C12 C13 . . 123.8(3) ?
    C11 C12 C13 . . 120.5(2) ?
    C9 C14 C13 . . 121.4(3) ?
    C9 C14 H14 . . 119.3 ?
    C13 C14 H14 . . 119.3 ?
    C10 C11 C12 . . 120.2(3) ?
    C10 C11 H11 . . 119.9 ?
    C12 C11 H11 . . 119.9 ?
    C12 C13 C14 . . 119.0(3) ?
    C12 C13 H13 . . 120.5 ?
    C14 C13 H13 . . 120.5 ?
    C6 C1 C2 . . 120.0(3) ?
    C6 C1 S1 . . 119.9(2) ?
    C2 C1 S1 . . 120.1(2) ?
    C4 C3 C2 . . 120.7(3) ?
    C4 C3 H3 . . 119.7 ?
    C2 C3 H3 . . 119.7 ?
    C5 C6 C1 . . 119.1(3) ?
    C5 C6 H6 . . 120.4 ?
    C1 C6 H6 . . 120.4 ?
    C1 C2 C3 . . 119.8(3) ?
    C1 C2 H2 . . 120.1 ?
    C3 C2 H2 . . 120.1 ?
    C6 C5 C4 . . 121.7(3) ?
    C6 C5 H5 . . 119.1 ?
    C4 C5 H5 . . 119.1 ?
    C3 C4 C5 . . 118.6(3) ?
    C3 C4 C7 . . 120.2(3) ?
    C5 C4 C7 . . 121.1(3) ?
    O4 C15 H15A . . 109.5 ?
    O4 C15 H15B . . 109.5 ?
    H15A C15 H15B . . 109.5 ?
    O4 C15 H15C . . 109.5 ?
    H15A C15 H15C . . 109.5 ?
    H15B C15 H15C . . 109.5 ?
    C4 C7 H7A . . 109.5 ?
    C4 C7 H7B . . 109.5 ?
    H7A C7 H7B . . 109.5 ?
    C4 C7 H7C . . 109.5 ?
    H7A C7 H7C . . 109.5 ?
    H7B C7 H7C . . 109.5 ?
    C4 C7 H7D . . 109.5 ?
    H7A C7 H7D . . 141.1 ?
    H7B C7 H7D . . 56.3 ?
    H7C C7 H7D . . 56.3 ?
    C4 C7 H7E . . 109.5 ?
    H7A C7 H7E . . 56.3 ?
    H7B C7 H7E . . 141.1 ?
    H7C C7 H7E . . 56.3 ?
    H7D C7 H7E . . 109.5 ?
    C4 C7 H7F . . 109.5 ?
    H7A C7 H7F . . 56.3 ?
    H7B C7 H7F . . 56.3 ?
    H7C C7 H7F . . 141.1 ?
    H7D C7 H7F . . 109.5 ?
    H7E C7 H7F . . 109.5 ?
loop_
    _geom_torsion_atom_site_label_1
    _geom_torsion_atom_site_label_2
    _geom_torsion_atom_site_label_3
    _geom_torsion_atom_site_label_4
    _geom_torsion_site_symmetry_1
    _geom_torsion_site_symmetry_2
    _geom_torsion_site_symmetry_3
    _geom_torsion_site_symmetry_4
    _geom_torsion
    _geom_torsion_publ_flag
    O1 S1 N1 C8 . . . . -174.5(2) ?
    O2 S1 N1 C8 . . . . -45.3(3) ?
    C1 S1 N1 C8 . . . . 70.9(2) ?
    S1 N1 C8 O3 . . . . -4.4(4) ?
    S1 N1 C8 C9 . . . . 176.81(18) ?
    C14 C9 C8 O3 . . . . 13.2(4) ?
    C10 C9 C8 O3 . . . . -166.6(3) ?
    C14 C9 C8 N1 . . . . -168.0(2) ?
    C10 C9 C8 N1 . . . . 12.1(4) ?
    C14 C9 C10 C11 . . . . -0.2(4) ?
    C8 C9 C10 C11 . . . . 179.7(2) ?
    C15 O4 C12 C11 . . . . 173.4(3) ?
    C15 O4 C12 C13 . . . . -6.9(4) ?
    C10 C9 C14 C13 . . . . 0.3(4) ?
    C8 C9 C14 C13 . . . . -179.5(2) ?
    C9 C10 C11 C12 . . . . 0.3(4) ?
    O4 C12 C11 C10 . . . . 179.2(2) ?
    C13 C12 C11 C10 . . . . -0.5(4) ?
    O4 C12 C13 C14 . . . . -179.0(2) ?
    C11 C12 C13 C14 . . . . 0.6(4) ?
    C9 C14 C13 C12 . . . . -0.5(4) ?
    O1 S1 C1 C6 . . . . -52.8(2) ?
    O2 S1 C1 C6 . . . . 175.4(2) ?
    N1 S1 C1 C6 . . . . 58.3(2) ?
    O1 S1 C1 C2 . . . . 124.4(2) ?
    O2 S1 C1 C2 . . . . -7.4(3) ?
    N1 S1 C1 C2 . . . . -124.5(2) ?
    C2 C1 C6 C5 . . . . 1.8(4) ?
    S1 C1 C6 C5 . . . . 179.0(2) ?
    C6 C1 C2 C3 . . . . -0.7(4) ?
    S1 C1 C2 C3 . . . . -177.9(2) ?
    C4 C3 C2 C1 . . . . -0.6(5) ?
    C1 C6 C5 C4 . . . . -1.6(5) ?
    C2 C3 C4 C5 . . . . 0.8(5) ?
    C2 C3 C4 C7 . . . . -179.3(3) ?
    C6 C5 C4 C3 . . . . 0.3(5) ?
    C6 C5 C4 C7 . . . . -179.6(3) ?
loop_
    _geom_hbond_atom_site_label_D
    _geom_hbond_atom_site_label_H
    _geom_hbond_atom_site_label_A
    _geom_hbond_site_symmetry_A
    _geom_hbond_distance_DH
    _geom_hbond_distance_HA
    _geom_hbond_distance_DA
    _geom_hbond_angle_DHA
    N1 H1N O3 9_564 0.817(17) 2.257(19) 3.038(3) 160(3)
    N1 H1N O2 9_564 0.817(17) 2.59(3) 3.140(3) 126(2)
    C10 H10 O3 9_564 0.93 2.58 3.249(3) 129
    C15 H15A O1 15 0.96 2.56 3.454(4) 154
_iucr_refine_instructions_details
;
TITL PHY_SHIVANAND_SB23_0M IN R-3
CELL  0.71073 27.16860 27.16860 10.85940 90.00000 90.00000 120.00000
ZERR 18  0.00160  0.00160  0.00060  0.00000  0.00000  0.00000
LATT 3
SYMM -Y, X-Y, Z
SYMM -X+Y, -X, Z
SFAC C H N O S
UNIT 270 270 18 72 18
OMIT    -2.00  50.00
FMAP   2
PLAN   5
ACTA
BOND   $H
DFIX .86 .02 N1 H1N
CONF
HTAB
HTAB C10 O3_$1
HTAB C15 O1_$2
EQIV $1 -X+Y+1/3,-X+2/3+1,+Z-1/3
EQIV $2   X-Y+2/3,+X+1/3,-Z+1/3
EQIV $3  -X+Y+1/3, -X+5/3, Z-1/3
HTAB N1   O3_$3
HTAB N1   O2_$3
L.S.  8
WGHT    0.050000    5.923900
FVAR      10.01134
S1    5    0.643442    0.928414    0.071687    11.00000    0.05815    0.06081 =
         0.04681   -0.00451    0.00136    0.03891
O2    4    0.676317    0.927272    0.172552    11.00000    0.06869    0.07861 =
         0.06125   -0.01466   -0.01640    0.05147
O3    4    0.586077    0.935746    0.292244    11.00000    0.07893    0.06858 =
         0.04764    0.01216    0.00870    0.05063
C9    1    0.575688    1.013606    0.228964    11.00000    0.03827    0.04578 =
         0.04043   -0.00066   -0.00145    0.02260
N1    3    0.618109    0.970653    0.103536    11.00000    0.06418    0.05475 =
         0.03965    0.00324    0.00623    0.03964
H1N   2    0.628060    0.996778    0.054539    11.00000    0.06168
O1    4    0.669378    0.947015   -0.045220    11.00000    0.07018    0.07297 =
         0.05521    0.00139    0.01758    0.04235
O4    4    0.525716    1.132584    0.282810    11.00000    0.08595    0.07910 =
         0.08606   -0.00531   -0.00094    0.06294
C8    1    0.593379    0.970574    0.213726    11.00000    0.04311    0.04878 =
         0.03949   -0.00068   -0.00125    0.02426
C10   1    0.573155    1.045995    0.132998    11.00000    0.05067    0.06380 =
         0.04211    0.00488    0.00299    0.03527
AFIX  43
H10   2    0.583141    1.041264    0.053787    11.00000   -1.20000
AFIX   0
C12   1    0.541433    1.092427    0.271036    11.00000    0.04286    0.05373 =
         0.06320   -0.00408   -0.00568    0.03055
C14   1    0.560810    1.021664    0.345593    11.00000    0.05953    0.06363 =
         0.04010    0.00450    0.00350    0.03939
AFIX  43
H14   2    0.562528    1.000354    0.410740    11.00000   -1.20000
AFIX   0
C11   1    0.556013    1.084967    0.154185    11.00000    0.06050    0.06799 =
         0.05284    0.01401    0.00423    0.04315
AFIX  43
H11   2    0.554262    1.106378    0.089295    11.00000   -1.20000
AFIX   0
C13   1    0.543405    1.060750    0.367612    11.00000    0.05513    0.06974 =
         0.04770   -0.00990    0.00154    0.03854
AFIX  43
H13   2    0.533186    1.065542    0.446545    11.00000   -1.20000
AFIX   0
C1    1    0.582829    0.860878    0.057029    11.00000    0.06479    0.05914 =
         0.04262   -0.00188    0.00179    0.04210
C3    1    0.530393    0.762720    0.112682    11.00000    0.10026    0.05925 =
         0.06727    0.00907    0.00675    0.04496
AFIX  43
H3    2    0.526952    0.732568    0.159786    11.00000   -1.20000
AFIX   0
C6    1    0.541848    0.851986   -0.028959    11.00000    0.06890    0.06150 =
         0.05221    0.00346   -0.00461    0.03665
AFIX  43
H6    2    0.545799    0.881696   -0.078421    11.00000   -1.20000
AFIX   0
C2    1    0.577346    0.816182    0.127590    11.00000    0.08452    0.07295 =
         0.05415   -0.00121   -0.00541    0.05405
AFIX  43
H2    2    0.605151    0.822003    0.185000    11.00000   -1.20000
AFIX   0
C5    1    0.495116    0.798691   -0.040629    11.00000    0.06673    0.07415 =
         0.06355   -0.00197   -0.01006    0.03343
AFIX  43
H5    2    0.467019    0.792921   -0.097189    11.00000   -1.20000
AFIX   0
C4    1    0.488783    0.753660    0.029080    11.00000    0.07513    0.06075 =
         0.06331    0.00048    0.00860    0.03080
C15   1    0.504247    1.138688    0.398242    11.00000    0.09901    0.10233 =
         0.09433   -0.02970   -0.00455    0.07610
AFIX 137
H15A  2    0.471508    1.103225    0.420632    11.00000   -1.50000
H15B  2    0.493751    1.167480    0.391537    11.00000   -1.50000
H15C  2    0.533039    1.149467    0.460224    11.00000   -1.50000
AFIX   0
C7    1    0.437045    0.694890    0.014517    11.00000    0.10173    0.07456 =
         0.10730    0.00288    0.01459    0.01896
AFIX 127
H7A   2    0.414964    0.694772   -0.054615    10.50000   -1.50000
H7B   2    0.414329    0.685129    0.087842    10.50000   -1.50000
H7C   2    0.449136    0.667615    0.001119    10.50000   -1.50000
H7D   2    0.437322    0.670239    0.077512    10.50000   -1.50000
H7E   2    0.437957    0.679881   -0.064945    10.50000   -1.50000
H7F   2    0.403150    0.697396    0.021778    10.50000   -1.50000
HKLF 4
REM  PHY_SHIVANAND_SB23_0M IN R-3
REM R1 =  0.0393 for   1604 Fo > 4sig(Fo)  and  0.0527 for all   2106 data
REM    196 parameters refined using      1 restraints
END
WGHT      0.0501      5.9039
REM Highest difference peak  0.170,  deepest hole -0.307,  1-sigma level  0.041
Q1    1   0.3333  0.6667 -0.3333  10.16667  0.05    0.17
Q2    1   0.5739  1.2568  0.3326  11.00000  0.05    0.15
Q3    1   0.4020  0.6951 -0.3255  11.00000  0.05    0.14
Q4    1   0.4615  0.6670  0.0458  11.00000  0.05    0.13
Q5    1   0.6784  0.9596 -0.0981  11.00000  0.05    0.12
;
loop_
    _platon_squeeze_void_nr
    _platon_squeeze_void_average_x
    _platon_squeeze_void_average_y
    _platon_squeeze_void_average_z
    _platon_squeeze_void_volume
    _platon_squeeze_void_count_electrons
    _platon_squeeze_void_content
    1 0.000 0.000 0.000 181 22 ' '
    2 0.000 0.000 0.500 9 1 ' '
    3 0.333 0.667 0.667 181 22 ' '
    4 0.333 0.667 0.167 8 1 ' '
    5 0.667 0.333 0.333 181 22 ' '
    6 0.667 0.333 0.833 8 1 ' '
_platon_squeeze_details
;
;
data_New_Global_Publ_Block
_journal_date_recd_electronic     2013-09-12
_journal_date_accepted     2013-10-14
_journal_name_full     'Acta Crystallographica, Section E'
_journal_year     2013
_journal_volume     69
_journal_issue     11
_journal_page_first     o1664
_journal_page_last     o1665
_journal_paper_category     QO
_journal_paper_doi     10.1107/S1600536813028158
_journal_coeditor_code     SU2649
_publ_contact_author_name     'P. A. Suchetan'
_publ_contact_author_address
;
Department of Studies and Research in Chemistry, U.C.S., Tumkur University,
Tumkur
Karnataka 572 103, India
;
_publ_contact_author_email     'pasuchetan@yahoo.co.in'
_publ_contact_author_fax     ?
_publ_contact_author_phone     '+919844800816'
_publ_section_title
;
4-Methoxy-<i>N</i>-[(4-methylphenyl)sulfonyl]benzamide including an unknown
solvate
;
loop_
    _publ_author_name
    _publ_author_footnote
    _publ_author_address
    'Sreenivasa, Swamy' .
;
Department of Studies and Research in Chemistry
Tumkur University, Tumkur
Karnataka 572 103, India
;
    'Palakshamurthy, Bandrehalli Siddagangaiah' .
;
Department of Studies and Research in Physics, U.C.S.
Tumkur University, Tumkur
Karnataka 572 103, India
;
    'Tonannavar, Jagdish' .
;
Department of Physics,
Karnatak University, Dharwad,
Karnataka 580 003, India
;
    'Jayashree, Yenagi' .
;
Department of Physics,
Karnatak University, Dharwad,
Karnataka 580 003, India
;
    'Sudha, Achar Gurumurthy' .
;
University College of Science
Tumkur University, Tumkur, India
;
    'Suchetan, Parameshwar Adimoole' .
;
Department of Studies and Research in Chemistry
U.C.S., Tumkur University,
Tumkur
Karnataka 572 103, India
;
