# Supplementary material for: 4-Meth­oxy-N-[(4-methyl­phen­yl)sulfon­yl]benzamide including an unknown solvate
Source: Acta Crystallogr Sect E Struct Rep Online. 2013 Oct 19;69(Pt 11):o1664–5. doi: 10.1107/S1600536813028158 (PMC3884324; doi:10.1107/S1600536813028158)
Supplement: Supplementary file 2 [file e-69-o1664-Isup2.hkl]

#
# h,k,l, Fc-squared, Fo-squared, sigma(Fo-squared) and status flag
#
data_I
_shelx_title ' PHY_SHIVANAND_SB23_0M IN R-3                       '
_shelx_refln_list_code   4
_shelx_F_calc_maximum    570.24
_exptl_crystal_F_000    2880.00
_reflns_d_resolution_high    0.7709
 
loop_
 _symmetry_equiv_pos_as_xyz
 x,y,z
 -y,x-y,z
 -x+y,-x,z
 -x,-y,-z
 y,-x+y,-z
 x-y,x,-z
 1/3+x,2/3+y,2/3+z
 1/3-y,2/3+x-y,2/3+z
 1/3-x+y,2/3-x,2/3+z
 1/3-x,2/3-y,2/3-z
 1/3+y,2/3-x+y,2/3-z
 1/3+x-y,2/3+x,2/3-z
 2/3+x,1/3+y,1/3+z
 2/3-y,1/3+x-y,1/3+z
 2/3-x+y,1/3-x,1/3+z
 2/3-x,1/3-y,1/3-z
 2/3+y,1/3-x+y,1/3-z
 2/3+x-y,1/3+x,1/3-z
 
_cell_length_a 27.16860
_cell_length_b  27.1686
_cell_length_c  10.8594
_cell_angle_alpha   90.000
_cell_angle_beta   90.000
_cell_angle_gamma  120.000
 
_shelx_F_squared_multiplier     1.000
 
loop_
 _refln_index_h
 _refln_index_k
 _refln_index_l
 _refln_F_squared_calc
 _refln_F_squared_meas
 _refln_F_squared_sigma
 _refln_observed_status
 _refln_sint/lambda
  -1   2   0   159734.81   126002.80   6356.17 o   0.03681
   0   3   0    11306.85    11438.68    312.31 o   0.06375
  -2   4   0    14391.82    13337.87     92.10 o   0.07361
  -4   5   0     1161.63     1045.90     50.38 o   0.09738
  -1   5   0    63567.61    59434.57    496.93 o   0.09738
  -3   6   0    36579.06    34280.30    392.61 o   0.11042
   0   6   0    32862.80    33913.63    330.17 o   0.12750
  -5   7   0     3574.09     3623.98     70.71 o   0.13271
  -2   7   0   101922.80    98281.51   1703.57 o   0.13271
  -7   8   0     8945.92    10304.40    127.77 o   0.16044
  -4   8   0    37450.20    37187.84    334.67 o   0.14723
  -1   8   0    23051.11    23881.46    321.98 o   0.16044
  -6   9   0     9145.60     9443.59    122.05 o   0.16867
  -3   9   0   116653.99   115904.01   1104.34 o   0.16867
   0   9   0     2316.57     2109.52     53.61 o   0.19126
  -8  10   0    15111.42    15805.63    174.82 o   0.19477
  -5  10   0   102436.80    99061.01    898.84 o   0.18404
  -2  10   0        6.37       33.60     13.16 o   0.19477
 -10  11   0      258.38      447.76     36.07 o   0.22389
  -7  11   0     1109.29     1270.18     54.81 o   0.20493
  -4  11   0     1333.66     1300.94     57.97 o   0.20493
  -1  11   0      324.47      401.08     28.69 o   0.22389
  -9  12   0     1511.21     1721.51     53.59 o   0.22986
  -6  12   0    17901.11    18701.13    266.48 o   0.22084
  -3  12   0      470.68      405.44     33.04 o   0.22986
   0  12   0      658.18      704.32     46.99 o   0.25501
 -11  13   0     1353.73     1587.73     78.40 o   0.25765
  -8  13   0      456.38      692.11     42.69 o   0.24136
  -5  13   0    19259.56    19254.46    278.29 o   0.24136
  -2  13   0    16439.02    16136.92    248.31 o   0.25765
 -13  14   0      405.73      348.66     41.36 o   0.28747
 -10  14   0    24966.05    25940.92    329.29 o   0.26542
  -7  14   0      314.06      156.24     25.83 o   0.25765
  -4  14   0    15700.84    16813.63    257.34 o   0.26542
  -1  14   0     6524.37     6552.46    141.14 o   0.28747
 -12  15   0    10591.50    10262.35    166.47 o   0.29215
  -9  15   0     1755.42     1966.96     66.81 o   0.27789
  -6  15   0     4297.66     4054.03     92.49 o   0.27789
  -3  15   0      121.62      113.79     26.24 o   0.29215
   0  15   0     2058.22     2061.80     82.79 o   0.31876
 -14  16   0       10.19        7.40     22.33 o   0.32088
 -11  16   0     1847.93     1804.69     68.94 o   0.30128
  -8  16   0     6950.52     7089.07    135.38 o   0.29446
  -5  16   0     2436.91     2479.28    106.54 o   0.30128
  -2  16   0      516.43      413.75     45.04 o   0.32088
 -16  17   0     8154.90     7872.19    172.12 o   0.35112
 -13  17   0     4315.32     4743.43    123.29 o   0.32715
 -10  17   0      376.01      402.66     38.50 o   0.31448
  -7  17   0     4776.48     5126.33    110.62 o   0.31448
  -4  17   0       25.76       40.35     24.09 o   0.32715
  -1  17   0     6134.43     6210.32    144.14 o   0.35112
 -15  18   0     5954.11     6019.04    143.49 o   0.35496
 -12  18   0     4371.22     4399.42    137.74 o   0.33734
  -9  18   0     4040.18     4105.86    103.61 o   0.33126
  -6  18   0      728.16      854.61     60.55 o   0.33734
  -3  18   0     1250.75     1106.81     87.22 o   0.35496
   0  18   0     3543.03     3491.94    114.39 o   0.38251
 -17  19   0        0.10       36.10     29.04 o   0.38428
 -14  19   0     1828.70     1915.72     89.86 o   0.36251
 -11  19   0     3017.20     3111.27     97.26 o   0.35112
  -8  19   0     5332.32     5975.25    129.29 o   0.35112
  -5  19   0       25.94        8.64     28.98 o   0.36251
  -2  19   0     3908.55     4437.12    130.99 o   0.38428
 -19  20   0      188.62      208.56     79.44 o   0.41480
 -16  20   0      259.04      273.24     51.44 o   0.38953
 -13  20   0      118.61      117.66     40.35 o   0.37355
 -10  20   0      451.00      503.88     71.64 o   0.36807
  -7  20   0      980.84     1008.04     69.40 o   0.37355
  -4  20   0    13005.23    13312.42    243.85 o   0.38953
  -1  20   0     3022.31     2982.30    133.70 o   0.41480
 -18  21   0      995.78      830.32     81.43 o   0.41805
 -15  21   0     3485.33     3742.31    136.58 o   0.39813
 -12  21   0     1165.90     1239.49     90.24 o   0.38779
  -9  21   0       19.99       25.68     33.82 o   0.38779
  -6  21   0     3615.60     3480.82    201.28 o   0.39813
  -3  21   0     2277.17     2295.06    124.63 o   0.41805
   0  21   0        6.73        0.00     34.63 o   0.44626
 -20  22   0       19.82       10.85     37.80 o   0.44778
 -17  22   0      413.05      396.79     60.54 o   0.42448
 -14  22   0     1804.58     1765.15    156.00 o   0.40987
 -11  22   0      239.19      158.94     44.29 o   0.40488
  -8  22   0       18.87       42.51     39.67 o   0.40987
  -5  22   0        0.65       43.84     45.71 o   0.42448
  -2  22   0      729.35      790.09     93.34 o   0.44778
 -22  23   0      148.76       75.95     53.86 o   0.47849
 -19  23   0     3123.80     3347.71    158.85 o   0.45229
 -16  23   0      750.06      692.29    113.77 o   0.43395
 -13  23   0       69.31       64.71     39.89 o   0.42448
 -10  23   0      111.72       85.65     41.56 o   0.42448
  -7  23   0      681.39      648.29     71.76 o   0.43395
  -4  23   0     1230.91     1299.89    117.50 o   0.45229
  -1  23   0       61.50       59.44     52.64 o   0.47849
 -21  24   0      594.94      521.64     73.50 o   0.48132
 -18  24   0        9.10        4.44     38.36 o   0.45972
 -15  24   0      485.98      422.85     62.85 o   0.44626
 -12  24   0       79.68       48.45     39.38 o   0.44169
  -9  24   0      492.12      383.36     61.97 o   0.44626
  -6  24   0       92.74      133.17     45.40 o   0.45972
  -3  24   0       86.86       72.62     69.88 o   0.48132
   0  24   0      414.42      459.81    108.08 o   0.51002
 -23  25   0       40.72       52.95     64.52 o   0.51134
 -20  25   0     1227.41     1209.46    157.94 o   0.48691
 -17  25   0      127.35      118.49     48.84 o   0.46992
 -14  25   0      419.30      435.16     66.27 o   0.46119
 -11  25   0      203.34      117.56     49.47 o   0.46119
  -8  25   0     1740.83     1579.52    128.80 o   0.46992
  -5  25   0     3702.29     3918.01    241.33 o   0.48691
  -2  25   0      450.94      325.87    166.07 o   0.51134
 -25  26   0     2525.19     2905.04    340.06 o   0.54220
 -22  26   0      673.84      808.25    127.68 o   0.51530
 -19  26   0       56.53      116.64     63.22 o   0.49519
 -16  26   0       16.59       65.76     45.50 o   0.48272
 -13  26   0       77.41       84.63     57.08 o   0.47849
 -10  26   0      406.65      363.76     75.26 o   0.48272
  -7  26   0      697.00      542.32    172.66 o   0.49519
  -4  26   0       80.87      123.90    118.62 o   0.51530
  -1  26   0     1060.34     1167.81    221.44 o   0.54220
 -24  27   0       13.64       89.63    102.81 o   0.54470
 -21  27   0      189.54      142.25     65.48 o   0.52183
 -18  27   0      127.74       38.76     67.10 o   0.50602
 -15  27   0      101.42      136.89     76.36 o   0.49792
 -12  27   0      532.23      479.21     82.07 o   0.49792
  -9  27   0        0.95        0.00     79.09 o   0.50602
  -6  27   0       12.55        0.00    105.45 o   0.52183
  -3  27   0      899.90      938.46    224.07 o   0.54470
 -20  28   0      167.75       78.39     84.68 o   0.53084
 -17  28   0      320.70      197.71     87.61 o   0.51923
 -14  28   0     2523.29     2463.56    207.33 o   0.51530
 -11  28   0       90.63       51.41     68.96 o   0.51923
  -8  28   0      116.21      229.35    131.80 o   0.53084
 -19  29   0      107.69       89.45    108.08 o   0.54220
 -16  29   0      886.72      963.01    160.81 o   0.53466
 -13  29   0      118.02       94.75     79.89 o   0.53466
 -10  29   0       25.62       34.27    102.81 o   0.54220
  -3   2   1    18855.37    21367.66    346.44 o   0.07267
   0   2   1     2848.92     1916.33    145.21 o   0.06266
  -5   3   1   112977.39   111868.37   1322.44 o   0.10344
  -2   3   1    21143.18    17754.15    104.05 o   0.07267
   1   3   1    43109.10    38805.03    293.96 o   0.08939
  -7   4   1   180746.09   173838.89   1699.64 o   0.13722
  -4   4   1     8587.13     8417.65     68.14 o   0.09667
  -1   4   1    10562.02     9097.30     59.91 o   0.08939
   2   4   1     2459.90     2568.95     75.60 o   0.12151
  -9   5   1      611.62      615.48     40.66 o   0.17224
  -6   5   1   245088.41   230715.16   2274.27 o   0.12696
  -3   5   1    32870.09    31873.50    376.94 o   0.10344
   0   5   1    27940.28    26971.09    240.34 o   0.11580
   3   5   1     1748.94     1912.20     43.52 o   0.15572
 -11   6   1     1476.56     1278.29     42.95 o   0.20788
  -8   6   1     2986.61     2890.77     54.26 o   0.16001
  -5   6   1      595.99      521.65     29.66 o   0.12696
  -2   6   1    27959.40    27781.78    337.09 o   0.12151
   1   6   1    67363.55    65999.45    662.09 o   0.14676
   4   6   1     2518.61     2313.79     49.12 o   0.19089
 -13   7   1     2077.53     2584.75     60.54 o   0.24387
 -10   7   1    12869.57    13335.10    185.53 o   0.19441
  -7   7   1     6791.59     7370.90     99.05 o   0.15572
  -4   7   1    13357.18    12098.75    121.48 o   0.13722
  -1   7   1   112548.57   109532.72   1094.75 o   0.14676
   2   7   1    63934.58    64061.76    693.72 o   0.17993
   5   7   1     8428.69     9151.73    125.74 o   0.22659
 -15   8   1     3214.86     3553.92     84.20 o   0.28007
 -12   8   1    12670.01    12167.22    173.63 o   0.22956
  -9   8   1    16756.38    17446.37    214.80 o   0.18731
  -6   8   1    12875.83    12177.44    141.10 o   0.16001
  -3   8   1       53.95       51.04     12.82 o   0.15572
   0   8   1    17531.47    18240.88    219.98 o   0.17613
   3   8   1     6944.44     7034.25    118.31 o   0.21430
   6   8   1    23802.90    25062.11    377.80 o   0.26259
 -17   9   1     3708.06     3802.12     88.53 o   0.31641
 -14   9   1    40283.39    40246.02    515.17 o   0.26516
 -11   9   1      141.58      159.35     18.67 o   0.22053
  -8   9   1    48500.34    46733.80    434.09 o   0.18731
  -5   9   1    14641.11    14252.84    184.36 o   0.17224
  -2   9   1     4006.83     4160.88     79.77 o   0.17993
   1   9   1     4848.01     4548.20     88.23 o   0.20788
   4   9   1    39058.99    41826.36    478.19 o   0.24936
   7   9   1     2921.29     2960.06     77.73 o   0.29879
 -19  10   1       61.29      137.99     36.16 o   0.35285
 -16  10   1    10679.51    10719.36    194.57 o   0.30105
 -13  10   1    57805.45    58399.20    647.04 o   0.25474
 -10  10   1      338.43      316.90     23.63 o   0.21744
  -7  10   1    10641.11    10997.71    156.38 o   0.19441
  -4  10   1     5810.49     5723.94    115.28 o   0.19089
  -1  10   1     4402.22     4845.28     89.36 o   0.20788
   2  10   1     1650.59     1777.74     74.41 o   0.24107
   5  10   1     4907.17     5307.76    118.07 o   0.28487
   8  10   1       17.51       17.02     27.58 o   0.33512
 -21  11   1      242.54      291.94     65.26 o   0.38935
 -18  11   1        0.64        0.00     24.25 o   0.33714
 -15  11   1     9238.03     8915.22    167.69 o   0.28958
 -12  11   1    51110.81    52283.74    604.51 o   0.24936
  -9  11   1     9404.97     8711.52    162.59 o   0.22053
  -6  11   1     5878.59     6907.12    119.52 o   0.20788
  -3  11   1     2166.48     2151.81     63.42 o   0.21430
   0  11   1     8397.95     9274.50    149.72 o   0.23825
   3  11   1     2563.17     2667.99     92.73 o   0.27519
   6  11   1     2340.87     2143.76     79.56 o   0.32066
   9  11   1      125.87      114.23     40.34 o   0.37155
 -23  12   1        8.77       25.36     39.39 o   0.42591
 -20  12   1     7191.63     7415.71    193.41 o   0.37337
 -17  12   1       81.43       68.70     27.14 o   0.32486
 -14  12   1        4.09       32.38     21.10 o   0.28248
 -11  12   1    13791.85    14378.35    218.16 o   0.24936
  -8  12   1    87213.69    89812.34    939.52 o   0.22956
  -5  12   1      207.73      128.60     26.78 o   0.22659
  -2  12   1        5.33       29.92     16.02 o   0.24107
   1  12   1       73.84       49.84     20.74 o   0.27022
   4  12   1     9392.37    10224.10    184.07 o   0.30992
   7  12   1     2651.97     2737.91    117.69 o   0.35667
  10  12   1      743.48      652.56     71.20 o   0.40804
 -25  13   1        2.40        7.14     44.70 o   0.46251
 -22  13   1     3998.16     4472.47    177.51 o   0.40970
 -19  13   1     6545.34     7053.00    256.84 o   0.36044
 -16  13   1     4502.12     4702.42    119.57 o   0.31641
 -13  13   1      197.92      235.54     39.19 o   0.28007
 -10  13   1     2228.19     2097.16     70.24 o   0.25474
  -7  13   1    67828.73    71887.24    797.09 o   0.24387
  -4  13   1     7615.26     6982.35    199.55 o   0.24936
  -1  13   1    27396.88    28712.59    360.96 o   0.27022
   2  13   1     4251.36     4408.10    127.55 o   0.30329
   5  13   1     1982.86     1906.14    104.41 o   0.34508
   8  13   1     2840.32     3189.94    130.61 o   0.39282
  11  13   1     1516.20     1388.74    212.00 o   0.44459
 -27  14   1       63.32       24.69     66.15 o   0.49914
 -24  14   1       43.88       59.84     45.36 o   0.44611
 -21  14   1       42.35       52.45     40.26 o   0.39625
 -18  14   1       90.53      101.09     30.93 o   0.35092
 -15  14   1      853.90      801.85     60.59 o   0.31210
 -12  14   1     2973.10     2725.68     92.28 o   0.28248
  -9  14   1     4737.74     4660.99     96.38 o   0.26516
  -6  14   1       41.46       43.69     19.19 o   0.26259
  -3  14   1    53085.89    54301.69    673.47 o   0.27519
   0  14   1    10287.38    10652.45    171.74 o   0.30105
   3  14   1      558.84      494.54     51.83 o   0.33714
   6  14   1     2415.92     2477.18    125.06 o   0.38056
   9  14   1      930.43      868.23     94.86 o   0.42908
  12  14   1        7.97       44.74     64.92 o   0.48117
 -29  15   1       35.03       46.91     75.34 o   0.53579
 -26  15   1        2.86        0.87     43.62 o   0.48258
 -23  15   1       88.13        8.10     42.09 o   0.43223
 -20  15   1      722.81      730.89     95.12 o   0.38586
 -17  15   1       33.51       43.48     27.90 o   0.34508
 -14  15   1     3914.45     4146.50    264.82 o   0.31210
 -11  15   1      203.16      150.67     23.39 o   0.28958
  -8  15   1     4183.36     4798.44     98.12 o   0.28007
  -5  15   1     9100.19     9029.49    172.60 o   0.28487
  -2  15   1     4748.21     5286.52    114.24 o   0.30329
   1  15   1     5027.11     5380.30    127.47 o   0.33310
   4  15   1       86.12       49.40     35.79 o   0.37155
   7  15   1      599.28      601.59     70.40 o   0.41626
  10  15   1      520.97      566.11     81.55 o   0.46543
  13  15   1       73.95       88.67     79.09 o   0.51779
 -28  16   1      164.87      151.03     79.89 o   0.51910
 -25  16   1        0.33       40.37     46.03 o   0.46833
 -22  16   1    14273.77    14973.25    421.95 o   0.42111
 -19  16   1      378.07      289.53     51.35 o   0.37877
 -16  16   1        4.77        7.45     23.11 o   0.34311
 -13  16   1     4737.02     5041.45    114.86 o   0.31641
 -10  16   1      335.23      351.67     32.67 o   0.30105
  -7  16   1      196.75      229.21     30.64 o   0.29879
  -4  16   1     4020.84     4177.96    111.44 o   0.30992
  -1  16   1     4245.14     4351.51    153.24 o   0.33310
   2  16   1     2934.22     3140.44    120.79 o   0.36604
   5  16   1      323.51      312.60     53.69 o   0.40638
   8  16   1     1249.02     1020.34    103.08 o   0.45214
  11  16   1      286.20      337.92    105.45 o   0.50185
 -27  17   1     1056.98      891.67    126.72 o   0.50454
 -24  17   1       22.54       57.48     48.51 o   0.45661
 -21  17   1      239.82      182.36     46.19 o   0.41299
 -18  17   1     6461.56     6841.95    241.95 o   0.37518
 -15  17   1     1231.85     1241.05     72.09 o   0.34508
 -12  17   1      365.34      305.89     34.88 o   0.32486
  -9  17   1     2757.16     2680.92     77.82 o   0.31641
  -6  17   1     4428.24     4136.34    107.31 o   0.32066
  -3  17   1    12825.83    13017.95    228.68 o   0.33714
   0  17   1     1228.37     1340.96     75.29 o   0.36418
   3  17   1      916.03      725.10     74.67 o   0.39966
   6  17   1      172.90      142.35     54.97 o   0.44153
   9  17   1       10.11        0.00     57.69 o   0.48816
  12  17   1       86.26       35.00     74.50 o   0.53831
 -29  18   1        0.42       53.05     72.83 o   0.54083
 -26  18   1      325.81      342.27     90.82 o   0.49231
 -23  18   1      801.52      776.81     80.57 o   0.44762
 -20  18   1      366.73      250.49     50.20 o   0.40804
 -17  18   1     1138.12     1248.39     76.64 o   0.37518
 -14  18   1      202.36      165.02     38.59 o   0.35092
 -11  18   1     2389.51     2424.04     84.41 o   0.33714
  -8  18   1     3090.79     3240.39     91.43 o   0.33512
  -5  18   1     2327.34     2427.48     98.08 o   0.34508
  -2  18   1     5825.91     6020.11    146.84 o   0.36604
   1  18   1      694.19      573.03     64.94 o   0.39625
   4  18   1        0.98        6.48     35.38 o   0.43379
   7  18   1     1404.03     1618.39    171.22 o   0.47693
  10  18   1     1340.18     1538.16    175.10 o   0.52429
 -28  19   1        5.16       24.76     69.66 o   0.52815
 -25  19   1       65.80       43.31     53.36 o   0.48258
 -22  19   1       10.13       20.51     34.54 o   0.44153
 -19  19   1     1936.57     1997.08    100.19 o   0.40638
 -16  19   1     6397.91     6350.05    156.77 o   0.37877
 -13  19   1      126.32       69.36     28.05 o   0.36044
 -10  19   1     5502.30     5604.73    132.47 o   0.35285
  -7  19   1     6274.00     6665.80    159.48 o   0.35667
  -4  19   1      152.52      215.02     45.48 o   0.37155
  -1  19   1      237.27      299.91     58.60 o   0.39625
   2  19   1      607.39      540.75     66.99 o   0.42908
   5  19   1      295.44      307.00     71.17 o   0.46833
   8  19   1     2551.74     2426.74    205.97 o   0.51253
 -27  20   1      168.35      100.18    113.36 o   0.51779
 -24  20   1      163.21      111.40     64.69 o   0.47551
 -21  20   1      215.41      148.67     45.41 o   0.43845
 -18  20   1     1210.53     1329.98     86.08 o   0.40804
 -15  20   1       96.91      120.17     35.17 o   0.38586
 -12  20   1     2938.97     3206.27    106.10 o   0.37337
  -9  20   1      883.90      913.02     58.83 o   0.37155
  -6  20   1     4551.51     4936.59    147.98 o   0.38056
  -3  20   1      160.33      167.57     57.07 o   0.39966
   0  20   1     2087.49     1960.35    117.60 o   0.42750
   3  20   1     1134.26      878.69    102.58 o   0.46251
   6  20   1       82.19      130.86     77.21 o   0.50319
 -26  21   1       54.09      150.26    121.26 o   0.50988
 -23  21   1     1576.34     1402.26    152.19 o   0.47122
 -20  21   1     1469.87     1509.34    153.81 o   0.43845
 -17  21   1      273.08      271.81     53.32 o   0.41299
 -14  21   1     1389.63     1378.47     83.67 o   0.39625
 -11  21   1     2157.56     2059.79     89.40 o   0.38935
  -8  21   1     8281.21     7729.47    196.05 o   0.39282
  -5  21   1     2230.86     2271.14    107.79 o   0.40638
  -2  21   1     4827.70     4658.56    161.53 o   0.42908
   1  21   1      398.69      326.04     71.26 o   0.45957
   4  21   1      291.12      256.58     84.68 o   0.49642
   7  21   1     1502.80     1508.99    337.43 o   0.53831
 -28  22   1       71.39       31.64    115.99 o   0.54457
 -25  22   1      105.20      147.63    115.99 o   0.50454
 -22  22   1       18.72        4.49     46.61 o   0.46978
 -19  22   1      654.97      580.25     70.13 o   0.44153
 -16  22   1       14.55       19.13     35.01 o   0.42111
 -13  22   1     2173.00     2239.97    148.56 o   0.40970
 -10  22   1     6600.75     6792.20    192.95 o   0.40804
  -7  22   1     4178.82     4251.91    133.27 o   0.41626
  -4  22   1      273.08      241.47     56.11 o   0.43379
  -1  22   1     2051.51     2443.64    136.48 o   0.45957
   2  22   1      222.04      235.52     80.40 o   0.49231
   5  22   1        0.01       26.11     78.03 o   0.53071
 -27  23   1      333.57      363.79    166.07 o   0.53831
 -24  23   1     1465.81     1178.36    218.80 o   0.50185
 -21  23   1      301.79      291.42     70.89 o   0.47122
 -18  23   1       55.98       23.02     40.47 o   0.44762
 -15  23   1      124.50       68.59     40.45 o   0.43223
 -12  23   1      306.80      239.20     52.82 o   0.42591
  -9  23   1       99.89      107.28     44.97 o   0.42908
  -6  23   1     1143.76     1275.40    129.98 o   0.44153
  -3  23   1      330.21      201.98     78.03 o   0.46251
   0  23   1     3422.40     3572.23    250.46 o   0.49093
   3  23   1      583.38      646.82    127.85 o   0.52558
 -26  24   1      329.43      400.69    152.90 o   0.53453
 -23  24   1       43.22        0.00     84.35 o   0.50185
 -20  24   1      404.79      211.35     78.76 o   0.47551
 -17  24   1       57.73       48.96     39.82 o   0.45661
 -14  24   1     1397.70     1673.89    113.78 o   0.44611
 -11  24   1     2511.36     2588.38    136.08 o   0.44459
  -8  24   1       98.78       81.28     43.10 o   0.45214
  -5  24   1       10.73       53.17     51.69 o   0.46833
  -2  24   1     1300.87     1152.00    216.17 o   0.49231
   1  24   1      420.15      142.35    108.08 o   0.52300
 -25  25   1     2594.72     2957.75    353.24 o   0.53326
 -22  25   1      387.89      403.34    142.35 o   0.50454
 -19  25   1     4029.93     3599.82    161.55 o   0.48258
 -16  25   1     1104.65     1065.06    100.83 o   0.46833
 -13  25   1     1881.10     2168.43    130.94 o   0.46251
 -10  25   1      405.41      380.21     61.56 o   0.46543
  -7  25   1      296.69      192.29     63.34 o   0.47693
  -4  25   1      104.43      134.28     73.61 o   0.49642
  -1  25   1      591.99      677.49    184.53 o   0.52300
 -24  26   1        2.63       60.63    102.81 o   0.53453
 -21  26   1       11.57        0.00     81.72 o   0.50988
 -18  26   1       48.12       55.07     45.65 o   0.49231
 -15  26   1      673.33      606.80     74.08 o   0.48258
 -12  26   1      915.19      787.99    146.11 o   0.48117
  -9  26   1      438.45      228.94     67.80 o   0.48816
  -6  26   1       70.55      190.98    109.40 o   0.50319
  -3  26   1     1523.28     1742.49    266.25 o   0.52558
 -23  27   1      206.50       76.45    129.17 o   0.53831
 -20  27   1      424.40      562.17    113.36 o   0.51779
 -17  27   1       12.34       18.16     43.77 o   0.50454
 -14  27   1      501.91      382.37     76.06 o   0.49914
 -11  27   1      621.04      444.44     71.96 o   0.50185
  -8  27   1       18.32       45.37     56.19 o   0.51253
  -5  27   1      299.25      337.43    144.98 o   0.53071
 -22  28   1      213.28        0.00     97.53 o   0.54457
 -19  28   1       57.98       64.71     71.17 o   0.52815
 -16  28   1       83.26      142.51     75.34 o   0.51910
 -13  28   1       32.95       50.59     55.49 o   0.51779
 -10  28   1     1179.14     1109.82    213.52 o   0.52429
  -7  28   1       52.54       65.91    115.99 o   0.53831
 -18  29   1      739.85     1036.72    144.24 o   0.54083
 -15  29   1      234.54       86.67     72.83 o   0.53579
 -12  29   1      827.86     1133.54    216.17 o   0.53831
   0   1   2    49084.34    50019.69    782.31 o   0.09451
  -2   2   2   325175.91   298056.00   2821.36 o   0.10142
   1   2   2     5874.63     4075.07     45.02 o   0.10789
  -4   3   2       86.07      104.14     12.10 o   0.11979
  -1   3   2    66805.09    63150.70    824.09 o   0.10789
   2   3   2      326.06     1184.33     19.96 o   0.13061
  -6   4   2   126705.24   123445.66   1267.61 o   0.14534
  -3   4   2      627.67      842.46     43.97 o   0.11979
   0   4   2    39750.10    38593.70    567.02 o   0.12532
   3   4   2    19000.49    17517.14    249.73 o   0.15871
  -8   5   2    14548.27    14272.31    209.29 o   0.17495
  -5   5   2   187540.94   182682.39   1510.30 o   0.14060
  -2   5   2     1586.79     1377.47     32.99 o   0.13061
   1   5   2     8016.90     7455.54     92.88 o   0.14993
   4   5   2     4473.48     3957.23     95.17 o   0.18981
 -10   6   2      105.69      126.42     26.09 o   0.20688
  -7   6   2   109824.47   108023.46   1060.31 o   0.16703
  -4   6   2    33648.75    31775.51    342.24 o   0.14534
  -1   6   2    17622.16    16994.72    222.45 o   0.14993
   2   6   2      529.46      702.60     42.05 o   0.17878
   5   6   2    17963.87    19955.21    348.98 o   0.22265
 -12   7   2    20182.22    21654.47    311.15 o   0.24021
  -9   7   2    54269.59    56509.57    617.61 o   0.19682
  -6   7   2    61292.93    64750.40    625.31 o   0.16703
  -3   7   2     4321.87     3649.07     86.24 o   0.15871
   0   7   2     3106.19     2984.09     54.52 o   0.17495
   3   7   2      430.53      315.86     25.44 o   0.21013
   6   7   2    11246.07    11084.68    191.40 o   0.25658
 -14   8   2      342.49      217.55     21.57 o   0.27444
 -11   8   2     3046.18     2911.68     68.18 o   0.22866
  -8   8   2       20.00       40.92     12.22 o   0.19334
  -5   8   2    46586.50    44675.83    450.41 o   0.17495
  -2   8   2        4.18       31.30     15.34 o   0.17878
   1   8   2     1619.70     1985.57     56.45 o   0.20358
   4   8   2     3574.88     3545.00     93.65 o   0.24302
   7   8   2      476.00      464.48     55.94 o   0.29120
 -16   9   2      316.30      333.88     47.02 o   0.30925
 -13   9   2        8.40       12.07     16.38 o   0.26180
 -10   9   2    26060.83    26630.06    310.16 o   0.22265
  -7   9   2     9340.40     8347.20    117.84 o   0.19682
  -4   9   2      467.31      441.52     28.34 o   0.18981
  -1   9   2     3118.38     2834.44     66.95 o   0.20358
   2   9   2    11567.18    12589.97    206.03 o   0.23451
   5   9   2        1.10       27.79     19.13 o   0.27689
   8   9   2     2215.19     2304.08    105.45 o   0.32630
 -18  10   2       14.48        8.89     31.76 o   0.34448
 -15  10   2     2648.04     2582.73     73.22 o   0.29582
 -12  10   2     4355.65     4785.11    102.21 o   0.25392
  -9  10   2    16630.98    17207.43    223.16 o   0.22265
  -6  10   2    12109.50    12476.06    169.12 o   0.20688
  -3  10   2      256.20      273.37     29.15 o   0.21013
   0  10   2     5054.01     5052.40     91.61 o   0.23160
   3  10   2     8291.90     8217.92    132.29 o   0.26693
   6  10   2     1200.22     1073.97     64.03 o   0.31143
   9  10   2     1228.47     1124.96     96.65 o   0.36175
 -20  11   2     5506.70     5563.36    193.36 o   0.38001
 -17  11   2     8970.93     9080.05    208.28 o   0.33043
 -14  11   2     4508.17     4868.61    114.70 o   0.28651
 -11  11   2       12.54       13.34     15.38 o   0.25124
  -8  11   2    34172.54    35778.02    373.17 o   0.22866
  -5  11   2     1877.73     1944.79     61.14 o   0.22265
  -2  11   2      366.94      576.04     34.93 o   0.23451
   1  11   2     6024.07     6683.18    117.44 o   0.26180
   4  11   2      193.02      206.93     36.51 o   0.30036
   7  11   2      492.78      521.95     58.40 o   0.34644
  10  11   2     4298.00     4064.01    167.24 o   0.39744
 -22  12   2     5361.99     5657.99    198.32 o   0.41576
 -19  12   2       75.50       98.80     43.37 o   0.36547
 -16  12   2     9213.21     9704.52    168.47 o   0.32002
 -13  12   2      113.52       99.94     25.74 o   0.28174
 -10  12   2      627.07      588.58     32.39 o   0.25392
  -7  12   2     1778.66     1636.62     67.21 o   0.24021
  -4  12   2     4933.89     5074.17    100.74 o   0.24302
  -1  12   2       27.64       31.19     19.05 o   0.26180
   2  12   2      102.87       82.80     21.50 o   0.29352
   5  12   2      150.18      106.81     33.21 o   0.33451
   8  12   2      319.25      211.36     79.02 o   0.38179
  11  12   2        2.54       13.35     38.54 o   0.43331
 -24  13   2       17.50       19.97     41.25 o   0.45168
 -21  13   2     2054.72     2133.41    134.42 o   0.40083
 -18  13   2     4861.35     4936.03    147.13 o   0.35418
 -15  13   2      622.64      539.55     44.18 o   0.31360
 -12  13   2     4674.04     4079.50     92.42 o   0.28174
  -9  13   2     7645.01     7536.57    131.57 o   0.26180
  -6  13   2     7090.80     7146.80    137.74 o   0.25658
  -3  13   2    12254.22    12460.79    186.54 o   0.26693
   0  13   2      472.75      427.66     40.87 o   0.29120
   3  13   2     3303.40     3281.77    114.68 o   0.32630
   6  13   2       11.68        6.23     36.04 o   0.36916
   9  13   2      366.56      324.66    114.43 o   0.41739
  12  13   2      148.43      111.02     96.22 o   0.46934
 -26  14   2     1326.96     1487.27    181.90 o   0.48774
 -23  14   2     6285.95     6281.86    263.47 o   0.43643
 -20  14   2     2407.68     2198.32    119.41 o   0.38882
 -17  14   2       66.35       63.43     33.21 o   0.34644
 -14  14   2     4022.87     4041.14     98.44 o   0.31143
 -11  14   2     3396.18     3588.96     81.56 o   0.28651
  -8  14   2     9921.04     9938.94    149.65 o   0.27444
  -5  14   2     5982.45     6429.58    114.78 o   0.27689
  -2  14   2      512.23      551.53     47.83 o   0.29352
   1  14   2       24.25       27.97     21.88 o   0.32213
   4  14   2      474.92      562.15     59.90 o   0.35987
   7  14   2        3.42       48.26     39.16 o   0.40420
  10  14   2      491.49      324.24     95.69 o   0.45318
  13  14   2     1134.22      966.55    141.52 o   0.50547
 -28  15   2      130.92      113.18     90.94 o   0.52390
 -25  15   2      120.18      181.73     71.56 o   0.47221
 -22  15   2     3608.23     3802.25    160.30 o   0.42383
 -19  15   2       34.22       41.34     33.85 o   0.38001
 -16  15   2      890.41      882.72     60.91 o   0.34251
 -13  15   2      656.05      620.00     43.71 o   0.31360
 -10  15   2     8928.60     9045.01    148.63 o   0.29582
  -7  15   2    14684.75    14225.64    216.66 o   0.29120
  -4  15   2    51454.39    53254.26    612.86 o   0.30036
  -1  15   2      969.00      902.31     65.09 o   0.32213
   2  15   2     5112.03     4937.79    168.94 o   0.35418
   5  15   2       20.35       20.39     38.33 o   0.39401
   8  15   2      257.75      286.18     64.90 o   0.43952
  11  15   2     1668.54     1633.06    267.56 o   0.48912
  14  15   2        0.01       99.01     85.94 o   0.54169
 -27  16   2      275.26      182.19     74.10 o   0.50814
 -24  16   2      969.39     1072.73    151.56 o   0.45912
 -21  16   2      109.77       89.08     68.71 o   0.41413
 -18  16   2      138.10       89.19     37.47 o   0.37463
 -15  16   2     2247.45     2381.62     89.17 o   0.34251
 -12  16   2     2435.96     2691.90     82.54 o   0.32002
  -9  16   2     1205.00     1162.74     56.35 o   0.30925
  -6  16   2     1956.74     2043.87     78.68 o   0.31143
  -3  16   2    11765.28    12355.86    219.17 o   0.32630
   0  16   2     1987.38     2271.34    108.05 o   0.35226
   3  16   2     3211.73     3494.15    149.61 o   0.38708
   6  16   2      453.02      437.49     70.17 o   0.42860
   9  16   2        0.16       15.42     59.96 o   0.47507
  12  16   2     1305.86     1284.30    191.12 o   0.52519
 -29  17   2      614.66      646.56    126.10 o   0.54419
 -26  17   2     1248.29     1111.43    144.45 o   0.49463
 -23  17   2     2750.01     2758.34    148.87 o   0.44867
 -20  17   2      862.36      694.91     89.04 o   0.40753
 -17  17   2      241.12      165.80     37.24 o   0.37281
 -14  17   2      680.80      651.98     49.87 o   0.34644
 -11  17   2     5078.11     5004.85    190.00 o   0.33043
  -8  17   2      339.32      354.76     38.29 o   0.32630
  -5  17   2     5502.33     5816.82    139.96 o   0.33451
  -2  17   2      502.58      636.76     61.78 o   0.35418
   1  17   2       68.96      127.36     46.60 o   0.38356
   4  17   2      375.25      256.59     74.35 o   0.42062
   7  17   2       40.85       18.32     43.28 o   0.46353
  10  17   2      625.10      731.44    126.39 o   0.51080
 -28  18   2     1072.59      991.58    162.12 o   0.53032
 -25  18   2     2834.03     3040.06    222.85 o   0.48355
 -22  18   2     4403.31     4606.32    282.61 o   0.44106
 -19  18   2     3612.44     3550.40    137.57 o   0.40420
 -16  18   2      277.38      190.59     38.15 o   0.37463
 -13  18   2       68.81       40.51     25.64 o   0.35418
 -10  18   2     6793.52     6896.61    257.07 o   0.34448
  -7  18   2    19791.28    19458.92    295.88 o   0.34644
  -4  18   2      847.73      959.23     66.78 o   0.35987
  -1  18   2        1.36       23.50     42.82 o   0.38356
   2  18   2      777.03      764.72    106.30 o   0.41576
   5  18   2      343.27      287.60     62.75 o   0.45467
   8  18   2       27.41       10.22     58.85 o   0.49872
 -27  19   2      624.82      615.65    280.75 o   0.51870
 -24  19   2        0.24        5.27     47.14 o   0.47507
 -21  19   2     2024.88     2036.23    120.76 o   0.43643
 -18  19   2      257.10      218.37     47.61 o   0.40420
 -15  19   2     3121.37     3226.47    109.62 o   0.38001
 -12  19   2       50.95       24.29     24.71 o   0.36547
  -9  19   2    11217.58    11012.08    214.61 o   0.36175
  -6  19   2     1427.06     1513.12     78.40 o   0.36916
  -3  19   2      564.26      548.36     66.97 o   0.38708
   0  19   2     2025.87     2416.02    145.78 o   0.41413
   3  19   2      112.72      132.81     51.85 o   0.44867
   6  19   2      161.85      184.82     82.89 o   0.48912
   9  19   2     1066.23     1144.49    199.03 o   0.53414
 -26  20   2      148.58      309.94     91.81 o   0.50947
 -23  20   2     5757.04     5983.09    192.81 o   0.46934
 -20  20   2     3261.84     2759.72    141.19 o   0.43487
 -17  20   2     3118.40     3655.48    172.88 o   0.40753
 -14  20   2     3487.26     3084.11    112.90 o   0.38882
 -11  20   2     1292.84     1189.80     76.30 o   0.38001
  -8  20   2       19.12       30.84     27.05 o   0.38179
  -5  20   2      309.40      262.54     44.01 o   0.39401
  -2  20   2      551.04      722.33    146.31 o   0.41576
   1  20   2     7402.96     7935.68    252.65 o   0.44564
   4  20   2     1790.52     1916.76    190.89 o   0.48215
   7  20   2      150.05      210.36     95.88 o   0.52390
 -28  21   2      935.14      863.20    316.34 o   0.54419
 -25  21   2     2639.81     2745.38    174.95 o   0.50278
 -22  21   2       16.09       59.27     42.54 o   0.46644
 -19  21   2      561.96      413.47     62.78 o   0.43643
 -16  21   2     1662.32     1794.29     93.19 o   0.41413
 -13  21   2        3.44       10.84     26.97 o   0.40083
 -10  21   2      888.60      956.72     65.93 o   0.39744
  -7  21   2     1319.76     1426.43     87.31 o   0.40420
  -4  21   2     1657.25     1613.40    157.18 o   0.42062
  -1  21   2     4197.48     4293.05    231.14 o   0.44564
   2  21   2       31.81       52.05     69.88 o   0.47792
   5  21   2      429.63      302.05    233.29 o   0.51608
 -27  22   2     1215.74     1136.18    229.35 o   0.53667
 -24  22   2        0.88       18.74     60.56 o   0.49872
 -21  22   2        9.56       11.01     37.84 o   0.46644
 -18  22   2       48.68       30.67     36.79 o   0.44106
 -15  22   2      792.33      813.71     63.05 o   0.42383
 -12  22   2     1117.33      956.69     66.60 o   0.41576
  -9  22   2       56.18       85.69     32.64 o   0.41739
  -6  22   2     1118.87      810.12    130.13 o   0.42860
  -3  22   2     3206.11     3080.81    183.49 o   0.44867
   0  22   2      394.46      512.20    102.47 o   0.47650
   3  22   2      510.19      362.19    101.48 o   0.51080
 -26  23   2      635.72      769.76    195.08 o   0.53160
 -23  23   2      195.30       46.57     67.03 o   0.49736
 -20  23   2      305.08      164.61     59.49 o   0.46934
 -17  23   2     4913.78     5451.60    245.42 o   0.44867
 -14  23   2     5227.26     5359.36    241.22 o   0.43643
 -11  23   2       51.21       63.34     34.31 o   0.43331
  -8  23   2       30.28       43.04     45.51 o   0.43952
  -5  23   2      932.35      901.59    103.08 o   0.45467
  -2  23   2     1690.91     1893.51    178.51 o   0.47792
   1  23   2       27.42       41.22     70.88 o   0.50814
   4  23   2       95.79       95.29     87.08 o   0.54419
 -25  24   2     1477.64     2174.82    303.16 o   0.52904
 -22  24   2      400.43      581.74    107.92 o   0.49872
 -19  24   2     1924.74     2020.16    146.93 o   0.47507
 -16  24   2     1801.15     2041.07    124.59 o   0.45912
 -13  24   2      819.84      747.83     89.42 o   0.45168
 -10  24   2     1182.79     1046.92    249.08 o   0.45318
  -7  24   2     2084.59     1747.08    135.61 o   0.46353
  -4  24   2     1733.42     1649.93    142.84 o   0.48215
  -1  24   2       53.84       76.20     76.63 o   0.50814
   2  24   2      141.74       88.51     85.48 o   0.54044
 -24  25   2       25.81        2.63     97.53 o   0.52904
 -21  25   2      759.15      487.69    105.20 o   0.50278
 -18  25   2      142.22       90.55     46.80 o   0.48355
 -15  25   2     1227.18     1110.98    108.11 o   0.47221
 -12  25   2        0.13       21.82     42.46 o   0.46934
  -9  25   2     9296.01     9585.03    511.41 o   0.47507
  -6  25   2     2250.44     2422.57    321.61 o   0.48912
  -3  25   2      810.80      835.66    187.17 o   0.51080
   0  25   2      434.51      748.66    195.08 o   0.53919
 -23  26   2       19.44      189.80    115.99 o   0.53160
 -20  26   2       31.97       41.08     66.41 o   0.50947
 -17  26   2      129.54      203.76     80.34 o   0.49463
 -14  26   2     2446.82     2360.44    188.53 o   0.48774
 -11  26   2     1798.91     1972.86    182.56 o   0.48912
  -8  26   2     1541.09     1705.59    253.07 o   0.49872
  -5  26   2      204.08      176.62    131.80 o   0.51608
  -2  26   2      356.81      556.23    171.35 o   0.54044
 -22  27   2       32.34        0.00    100.18 o   0.53667
 -19  27   2      373.33      429.69    144.98 o   0.51870
 -16  27   2        6.13        0.00     59.56 o   0.50814
 -13  27   2       97.91      161.11     75.13 o   0.50547
 -10  27   2        8.14      163.44    123.90 o   0.51080
  -7  27   2       63.60      113.36    113.36 o   0.52390
  -4  27   2      707.56      785.57    197.71 o   0.54419
 -21  28   2       82.78       13.18    102.81 o   0.54419
 -18  28   2       12.82       45.76     66.81 o   0.53032
 -15  28   2      233.09      249.42     84.06 o   0.52390
 -12  28   2     1082.92     1249.53    221.44 o   0.52519
  -9  28   2      933.94      904.19    208.26 o   0.53414
 -17  29   2       24.28       70.88     74.10 o   0.54419
 -14  29   2     2067.31     1718.77    250.43 o   0.54169
   0   0   3    75035.45    77626.97   1626.37 o   0.13813
   1   1   3    22158.46    20946.72    522.23 o   0.14295
  -1   2   3      312.26     1002.31     75.25 o   0.14295
   2   2   3    43243.14    40513.86    379.55 o   0.15652
  -3   3   3    17474.54    18620.02    266.73 o   0.15213
   0   3   3    16354.33    15541.90    145.61 o   0.15213
   3   3   3     3436.38     3990.65     69.68 o   0.17684
  -5   4   3     5524.44     5466.37     73.99 o   0.16901
  -2   4   3       49.55      831.64     25.43 o   0.15652
   1   4   3     1180.44     1207.12     39.33 o   0.16901
   4   4   3    50657.75    54638.61    674.01 o   0.20188
  -7   5   3    10319.00    10351.51    121.62 o   0.19155
  -4   5   3      381.11      267.57     29.92 o   0.16901
  -1   5   3    10228.36    11474.94    169.31 o   0.16901
   2   5   3    20155.56    20669.57    252.93 o   0.19155
   5   5   3      705.04      736.47     40.32 o   0.23011
  -9   6   3     7911.51     7560.75    133.09 o   0.21801
  -6   6   3    53417.17    53046.05    537.87 o   0.18798
  -3   6   3    16949.29    15608.13    162.03 o   0.17684
   0   6   3     4946.25     4434.21     59.64 o   0.18798
   3   6   3     3619.24     3933.15    106.16 o   0.21801
   6   6   3      142.92      126.96     25.20 o   0.26048
 -11   7   3     6591.70     8178.67    148.23 o   0.24714
  -8   7   3    59352.53    56763.21    579.34 o   0.21171
  -5   7   3      155.79      165.33     18.09 o   0.19155
  -2   7   3     2776.78     2794.19     65.33 o   0.19155
   1   7   3     5122.80     5461.65    138.26 o   0.21171
   4   7   3     6610.98     6863.46    175.72 o   0.24714
   7   7   3       74.54       51.49     22.30 o   0.29234
 -13   8   3     2420.46     2509.82     99.89 o   0.27809
 -10   8   3      503.30      563.12     35.07 o   0.23877
  -7   8   3     3292.69     3505.82     63.79 o   0.21171
  -4   8   3     4726.00     4920.90     72.58 o   0.20188
  -1   8   3     2282.13     2267.29     60.11 o   0.21171
   2   8   3     4058.85     4336.13    118.75 o   0.23877
   5   8   3     2355.78     2412.12     76.77 o   0.27809
   8   8   3     2057.45     1977.08     96.57 o   0.32525
 -15   9   3      318.63      303.09     41.76 o   0.31032
 -12   9   3     9963.97     9159.80    138.90 o   0.26817
  -9   9   3      389.25      561.10     37.56 o   0.23592
  -6   9   3     7281.42     7194.14    103.17 o   0.21801
  -3   9   3     5966.62     5064.26    123.90 o   0.21801
   0   9   3    12137.66    11235.72    154.98 o   0.23592
   3   9   3     2616.01     2987.07     79.97 o   0.26817
   6   9   3        9.32       11.73     20.50 o   0.31032
   9   9   3       13.90        3.75     28.13 o   0.35891
 -17  10   3       28.20        8.65     25.71 o   0.34348
 -14  10   3     8945.30     9368.85    182.22 o   0.29921
 -11  10   3    11680.83    11217.19    165.44 o   0.26307
  -8  10   3     3614.07     3630.10     81.49 o   0.23877
  -5  10   3       36.25       39.05     13.33 o   0.23011
  -2  10   3      917.73      790.51     52.61 o   0.23877
   1  10   3     1449.00     1355.47     52.48 o   0.26307
   4  10   3      701.54      719.50     58.80 o   0.29921
   7  10   3       62.58      153.93     42.39 o   0.34348
  10  10   3      245.12      206.79     61.23 o   0.39314
 -19  11   3       89.69      128.94     44.14 o   0.37731
 -16  11   3    12011.24    12361.54    251.92 o   0.33144
 -13  11   3    30791.23    31436.19    378.70 o   0.29234
 -10  11   3     1694.43     2068.55     66.93 o   0.26307
  -7  11   3      644.89      592.27     29.64 o   0.24714
  -4  11   3     9876.96     9194.26    147.01 o   0.24714
  -1  11   3     6244.24     6583.83    117.77 o   0.26307
   2  11   3     1708.26     1775.90     75.48 o   0.29234
   5  11   3     1358.92     1462.43    121.02 o   0.33144
   8  11   3      270.72      334.67     55.95 o   0.37731
  11  11   3      508.86      569.15     80.94 o   0.42779
 -21  12   3     2233.25     2327.75    137.29 o   0.41165
 -18  12   3     8677.41     8579.58    226.02 o   0.36453
 -15  12   3    13212.63    13514.71    268.11 o   0.32316
 -12  12   3      310.34      368.46     34.68 o   0.29001
  -9  12   3     7262.95     7209.25    113.26 o   0.26817
  -6  12   3     8270.68     7563.96    126.21 o   0.26048
  -3  12   3     8582.68     8821.57    133.17 o   0.26817
   0  12   3    10865.75    11382.35    174.55 o   0.29001
   3  12   3     8072.77     8382.00    222.97 o   0.32316
   6  12   3      583.15      533.53     68.73 o   0.36453
   9  12   3       97.32      104.02     63.04 o   0.41165
  12  12   3     1430.44     1607.04    126.43 o   0.46278
 -23  13   3        0.63       39.46     43.35 o   0.44639
 -20  13   3      396.02      427.33     58.63 o   0.39827
 -17  13   3      374.17      421.62     56.00 o   0.35511
 -14  13   3      211.69      177.30     35.52 o   0.31894
 -11  13   3    11745.96    11780.99    176.34 o   0.29234
  -8  13   3       63.72       52.95     18.74 o   0.27809
  -5  13   3     4536.18     4869.12    101.44 o   0.27809
  -2  13   3    13796.37    14196.89    207.09 o   0.29234
   1  13   3     5386.81     5902.25    189.53 o   0.31894
   4  13   3      661.51      627.92     76.54 o   0.35511
   7  13   3     9739.41    10173.54    275.23 o   0.39827
  10  13   3      667.70      720.25    104.53 o   0.44639
  13  13   3        1.24       36.08     68.02 o   0.49803
 -25  14   3     3175.72     3180.70    316.34 o   0.48143
 -22  14   3    11112.69    11706.91    270.04 o   0.43252
 -19  14   3     6255.24     6828.30    187.30 o   0.38793
 -16  14   3     4097.52     4289.10    138.10 o   0.34935
 -13  14   3     2315.05     2313.35     90.17 o   0.31894
 -10  14   3    13569.91    13383.53    193.50 o   0.29921
  -7  14   3     2299.80     2429.29     90.31 o   0.29234
  -4  14   3     3403.16     3569.33     86.46 o   0.29921
  -1  14   3      352.83      358.24     37.92 o   0.31894
   2  14   3     1706.79     1786.57    105.04 o   0.34935
   5  14   3    18969.83    19009.45    406.34 o   0.38793
   8  14   3     8976.61     9251.34    268.94 o   0.43252
  11  14   3      209.35      269.47     87.37 o   0.48143
  14  14   3       47.55      184.61     87.35 o   0.53349
 -27  15   3      171.54      127.74    137.08 o   0.51672
 -24  15   3      146.76      105.72     72.63 o   0.46715
 -21  15   3     1543.99     1772.31    137.74 o   0.42141
 -18  15   3    14756.85    14756.43    300.31 o   0.38088
 -15  15   3       41.39       16.40     21.56 o   0.34740
 -12  15   3     1313.90     1450.28     69.30 o   0.32316
  -9  15   3     2816.46     3049.71     86.42 o   0.31032
  -6  15   3     1103.02     1095.48     54.13 o   0.31032
  -3  15   3       50.58       40.33     24.09 o   0.32316
   0  15   3     6284.05     6361.98    200.72 o   0.34740
   3  15   3     1461.32     1644.36    113.33 o   0.38088
   6  15   3     4975.81     5062.01    187.50 o   0.42141
   9  15   3       49.12       90.07    113.36 o   0.46715
  12  15   3      225.85      260.43    160.81 o   0.51672
 -26  16   3       68.85       30.29     66.00 o   0.50210
 -23  16   3      457.00      396.61     63.69 o   0.45540
 -20  16   3     2303.72     2294.62    127.20 o   0.41330
 -17  16   3      236.07      254.92     49.23 o   0.37731
 -14  16   3      197.55      284.08     37.89 o   0.34935
 -11  16   3     4574.76     4719.89    113.75 o   0.33144
  -8  16   3     3577.56     3647.23    116.93 o   0.32525
  -5  16   3      134.19      120.27     29.72 o   0.33144
  -2  16   3    12500.71    13274.29    318.74 o   0.34935
   1  16   3      115.12       47.45     63.37 o   0.37731
   4  16   3      482.61      393.52     65.50 o   0.41330
   7  16   3      916.46      816.22     92.18 o   0.45540
  10  16   3      169.97       71.88     69.44 o   0.50210
 -28  17   3        4.90      101.60    119.95 o   0.53729
 -25  17   3      944.90      956.64    132.35 o   0.48980
 -22  17   3      762.18      723.28    100.45 o   0.44639
 -19  17   3     9626.27    10203.82    247.73 o   0.40835
 -16  17   3     2110.07     2274.72    111.98 o   0.37731
 -13  17   3    16470.70    17857.08    266.02 o   0.35511
 -10  17   3     6341.09     6505.28    138.03 o   0.34348
  -7  17   3     9881.48    10508.99    184.56 o   0.34348
  -4  17   3      219.91      189.17     38.92 o   0.35511
  -1  17   3     3877.83     3767.53    181.94 o   0.37731
   2  17   3       84.93      136.05     76.15 o   0.40835
   5  17   3      866.02      724.13     84.53 o   0.44639
   8  17   3      840.74      597.49    108.94 o   0.48980
  11  17   3      118.74       49.05     75.82 o   0.53729
 -27  18   3      349.54      220.04     86.78 o   0.52453
 -24  18   3      464.47      281.98     70.95 o   0.48002
 -21  18   3       55.13        6.30     37.38 o   0.44028
 -18  18   3     3909.38     4205.86    148.29 o   0.40669
 -15  18   3      310.27      413.65     47.13 o   0.38088
 -12  18   3     1011.37     1170.94     69.16 o   0.36453
  -9  18   3     1710.82     1879.52     95.93 o   0.35891
  -6  18   3     3757.78     3842.00    115.69 o   0.36453
  -3  18   3     6196.91     6215.16    205.56 o   0.38088
   0  18   3    12001.89    12925.55    403.38 o   0.40669
   3  18   3        5.75       24.75     37.24 o   0.44028
   6  18   3     1947.28     1650.36    180.78 o   0.48002
   9  18   3        5.47        0.00     68.89 o   0.52453
 -26  19   3        3.27        0.00     60.77 o   0.51409
 -23  19   3      914.39      946.85    129.54 o   0.47292
 -20  19   3       82.63       70.71     46.04 o   0.43719
 -17  19   3     1189.10     1143.55     87.20 o   0.40835
 -14  19   3     3692.02     3533.11    107.70 o   0.38793
 -11  19   3     5642.13     5856.69    137.26 o   0.37731
  -8  19   3        1.85       22.92     29.62 o   0.37731
  -5  19   3     6426.66     6940.14    223.61 o   0.38793
  -2  19   3    25303.93    27154.31    552.88 o   0.40835
   1  19   3       18.68        6.00     62.64 o   0.43719
   4  19   3      597.51      447.77    100.96 o   0.47292
   7  19   3      668.66      527.41    115.39 o   0.51409
 -25  20   3       28.36       74.36     76.45 o   0.50613
 -22  20   3        3.82       19.60     62.43 o   0.46860
 -19  20   3        5.73        9.35     42.92 o   0.43719
 -16  20   3      109.10       88.54     37.90 o   0.41330
 -13  20   3     2736.74     3238.36    214.96 o   0.39827
 -10  20   3       92.59       61.90     30.05 o   0.39314
  -7  20   3      157.78      139.31     41.43 o   0.39827
  -4  20   3     7560.05     7124.53    231.92 o   0.41330
  -1  20   3        2.71       18.66     47.14 o   0.43719
   2  20   3      762.37      572.74    111.84 o   0.46860
   5  20   3      440.81      364.66    102.84 o   0.50613
 -27  21   3        9.49        0.00     61.92 o   0.53980
 -24  21   3      374.71      127.64     74.65 o   0.50074
 -21  21   3      106.67       87.02     49.32 o   0.46715
 -18  21   3     7066.44     7817.07    248.57 o   0.44028
 -15  21   3      175.87      150.11     43.41 o   0.42141
 -12  21   3     4200.63     4239.29    131.96 o   0.41165
  -9  21   3      243.04      195.05     43.63 o   0.41165
  -6  21   3     2671.97     3079.35    142.47 o   0.42141
  -3  21   3     1696.30     1761.20    157.76 o   0.44028
   0  21   3     2758.33     2867.49    171.10 o   0.46715
   3  21   3      861.92      970.10    149.98 o   0.50074
   6  21   3      881.90      783.51    138.41 o   0.53980
 -26  22   3       55.05      197.71     90.28 o   0.53349
 -23  22   3       94.77       55.08     70.54 o   0.49803
 -20  22   3      583.93      621.40     87.12 o   0.46860
 -17  22   3        0.46        5.81     39.08 o   0.44639
 -14  22   3     2649.34     2882.09    123.68 o   0.43252
 -11  22   3        2.25        1.38     31.15 o   0.42779
  -8  22   3     5752.56     5686.50    234.00 o   0.43252
  -5  22   3     2290.60     2241.42    153.61 o   0.44639
  -2  22   3      170.03       68.23     53.83 o   0.46860
   1  22   3        2.05       47.06     73.43 o   0.49803
   4  22   3      174.99      202.83    127.85 o   0.53349
 -25  23   3      679.95      756.08    293.93 o   0.52967
 -22  23   3        0.52       67.99     73.81 o   0.49803
 -19  23   3      540.59      624.29    108.46 o   0.47292
 -16  23   3     1734.48     1721.45     99.38 o   0.45540
 -13  23   3     1369.72     1501.37     93.17 o   0.44639
 -10  23   3     1214.26     1339.43     88.10 o   0.44639
  -7  23   3     1092.83     1064.50     93.41 o   0.45540
  -4  23   3      501.89      497.72     83.97 o   0.47292
  -1  23   3      116.92      216.62     88.67 o   0.49803
   2  23   3     1370.83     1449.88    247.80 o   0.52967
 -24  24   3       84.83        0.00     94.90 o   0.52839
 -21  24   3      839.07      755.13    177.94 o   0.50074
 -18  24   3      520.87      437.70     79.27 o   0.48002
 -15  24   3     1453.92     1546.91    127.91 o   0.46715
 -12  24   3     2227.54     2235.07    133.68 o   0.46278
  -9  24   3      842.50      831.39    106.07 o   0.46715
  -6  24   3     1442.68     1482.65    132.07 o   0.48002
  -3  24   3      646.33      637.91    147.63 o   0.50074
   0  24   3     1166.56     1252.46    165.40 o   0.52839
 -23  25   3     1080.57     1270.62    242.53 o   0.52967
 -20  25   3     1517.50     1441.97    237.25 o   0.50613
 -17  25   3     1303.10     1571.15    234.62 o   0.48980
 -14  25   3      449.52      370.96    125.06 o   0.48143
 -11  25   3        5.57       43.17     59.25 o   0.48143
  -8  25   3      287.68      290.79     77.11 o   0.48980
  -5  25   3      344.44      317.53     83.78 o   0.50613
  -2  25   3      398.53      337.09    110.61 o   0.52967
 -22  26   3        2.22        0.00     76.45 o   0.53349
 -19  26   3       10.69       15.81     94.90 o   0.51409
 -16  26   3      497.04      597.01    108.94 o   0.50210
 -13  26   3      587.92      516.68    139.72 o   0.49803
 -10  26   3      319.86      347.97    137.08 o   0.50210
  -7  26   3      297.97      332.15    139.72 o   0.51409
  -4  26   3      579.51      342.70    150.26 o   0.53349
 -21  27   3      894.70      880.47    200.35 o   0.53980
 -18  27   3      257.41      371.70    129.17 o   0.52453
 -15  27   3     3717.79     4432.90    284.70 o   0.51672
 -12  27   3       39.99       23.72    100.18 o   0.51672
  -9  27   3      186.55      208.26    118.62 o   0.52453
  -6  27   3       32.52       58.00    110.71 o   0.53980
 -17  28   3      235.63      309.83    100.18 o   0.53729
 -14  28   3      204.04      139.72    118.62 o   0.53349
 -11  28   3       54.67        0.00     94.90 o   0.53729
  -1   1   4     1253.97     1072.58     38.37 o   0.18539
  -3   2   4       47.65       76.09     15.85 o   0.19256
   0   2   4      963.47     1016.27     40.47 o   0.18901
  -5   3   4    32752.40    32895.57    406.68 o   0.20615
  -2   3   4       31.64       79.68     24.31 o   0.19256
   1   3   4     2969.30     3273.16     83.12 o   0.19947
  -7   4   4     6623.68     6238.46    109.00 o   0.22501
  -4   4   4    39882.30    40907.60    389.69 o   0.20284
  -1   4   4     6097.22     6053.01     84.73 o   0.19947
   2   4   4     2434.34     2663.66     57.74 o   0.21579
  -9   5   4     9567.71     9740.05    132.07 o   0.24792
  -6   5   4     1876.17     1808.06     66.31 o   0.21890
  -3   5   4      871.37      823.06     40.60 o   0.20615
   0   5   4       55.61        6.16     21.67 o   0.21262
   3   5   4     2390.36     2340.41     51.89 o   0.23674
 -11   6   4     1942.37     1754.43     79.90 o   0.27389
  -8   6   4      265.99      132.07     27.41 o   0.23959
  -5   6   4    48334.94    51147.40    634.53 o   0.21890
  -2   6   4     4695.27     5226.72    102.19 o   0.21579
   1   6   4    10924.83    10653.49    116.99 o   0.23095
   4   6   4     5287.95     5823.70    124.87 o   0.26123
 -13   7   4      927.15      996.56     49.56 o   0.30211
 -10   7   4    34452.50    34955.54    410.88 o   0.26381
  -7   7   4     8125.71     8075.44    154.39 o   0.23674
  -4   7   4       10.83       13.32     16.89 o   0.22501
  -1   7   4     2489.44     2654.09     58.19 o   0.23095
   2   7   4       53.75       69.91     19.32 o   0.25333
   5   7   4      632.28      757.79     63.89 o   0.28834
 -15   8   4     3110.91     3062.29    103.37 o   0.33202
 -12   8   4    10341.12    11063.29    184.58 o   0.29068
  -9   8   4       16.22       12.93     12.12 o   0.25862
  -6   8   4     2542.45     2719.35     90.31 o   0.23959
  -3   8   4     9840.46    11464.43    139.65 o   0.23674
   0   8   4     1657.15     1800.22     44.79 o   0.25064
   3   8   4     3937.75     4898.24    110.37 o   0.27879
   6   8   4     2407.45     2738.29     91.89 o   0.31742
 -17   9   4     1894.07     2074.88    190.24 o   0.36320
 -14   9   4      454.75      484.20     93.98 o   0.31955
 -11   9   4      352.94      242.64     24.86 o   0.28361
  -8   9   4      426.73      356.07     34.47 o   0.25862
  -5   9   4      628.86      738.63     32.66 o   0.24792
  -2   9   4     5433.00     5469.40    100.50 o   0.25333
   1   9   4     5867.62     6410.60    115.06 o   0.27389
   4   9   4      705.16      730.78     80.29 o   0.30656
   7   9   4     1462.92     1536.19     80.57 o   0.34796
 -19  10   4      403.20      426.67     64.63 o   0.39535
 -16  10   4     1155.35      948.86     75.68 o   0.34990
 -13  10   4     1898.92     1924.28    110.16 o   0.31095
 -10  10   4     9668.33    10341.52    150.82 o   0.28121
  -7  10   4      768.02      597.01     25.60 o   0.26381
  -4  10   4    15933.86    16125.08    202.05 o   0.26123
  -1  10   4      977.21     1016.13     47.16 o   0.27389
   2  10   4      650.58      704.61     52.83 o   0.29986
   5  10   4      361.42      429.00     85.20 o   0.33608
   8  10   4       51.41       45.66     33.14 o   0.37961
 -21  11   4      394.70      366.48     60.17 o   0.42825
 -18  11   4     3916.70     4214.14    155.72 o   0.38139
 -15  11   4     3546.31     3461.03    113.60 o   0.34008
 -12  11   4     4538.12     4925.35     97.77 o   0.30656
  -9  11   4     3017.98     2799.98     70.78 o   0.28361
  -6  11   4    29709.90    31948.00    334.29 o   0.27389
  -3  11   4      743.73      682.48     36.73 o   0.27879
   0  11   4     6685.01     6817.64    118.38 o   0.29759
   3  11   4     1645.99     1617.10    106.05 o   0.32792
   6  11   4      223.18      193.17     42.23 o   0.36691
   9  11   4     2360.26     2103.73    322.46 o   0.41213
 -23  12   4     5012.31     5279.25    195.79 o   0.46174
 -20  12   4     4397.27     4541.91    174.86 o   0.41377
 -17  12   4     6442.08     6263.81    221.28 o   0.37059
 -14  12   4      391.82      362.76     47.33 o   0.33406
 -11  12   4     1594.41     1586.93     54.02 o   0.30656
  -8  12   4     2796.99     3459.48     73.50 o   0.29068
  -5  12   4     5242.87     5199.51    108.76 o   0.28834
  -2  12   4      495.71      600.36     40.33 o   0.29986
   1  12   4     9715.45    10178.43    256.72 o   0.32376
   4  12   4        6.38        0.00     48.74 o   0.35756
   7  12   4     3600.86     3675.96    149.51 o   0.39876
  10  12   4     8079.55     8347.51    249.27 o   0.44531
 -25  13   4       29.87       49.95     69.66 o   0.49570
 -22  13   4      363.17      360.34     68.62 o   0.44683
 -19  13   4     5075.08     5333.75    182.65 o   0.40214
 -16  13   4     1092.10     1124.63    184.15 o   0.36320
 -13  13   4       27.16       27.39     20.87 o   0.33202
 -10  13   4       91.86       54.61     18.91 o   0.31095
  -7  13   4    15312.96    14568.74    193.21 o   0.30211
  -4  13   4     5312.74     5661.85    107.08 o   0.30656
  -1  13   4    20360.48    19724.23    402.19 o   0.32376
   2  13   4     2636.07     2797.65    147.09 o   0.35183
   5  13   4       14.95       34.99     36.21 o   0.38843
   8  13   4     3158.60     3507.85    306.74 o   0.43140
  11  13   4      888.68      756.48    131.80 o   0.47902
 -27  14   4      902.08      669.00    132.00 o   0.53004
 -24  14   4     1743.38     1491.97    206.94 o   0.48043
 -21  14   4     3192.27     3295.48    183.99 o   0.43453
 -18  14   4     5001.91     5278.45    181.57 o   0.39363
 -15  14   4     1938.60     1896.00    112.69 o   0.35945
 -12  14   4     2615.83     2715.13     85.24 o   0.33406
  -9  14   4       10.44        5.54     16.52 o   0.31955
  -6  14   4     4259.92     4314.24    107.90 o   0.31742
  -3  14   4     1732.82     1848.40    100.83 o   0.32792
   0  14   4      337.43      463.29     66.90 o   0.34990
   3  14   4     4010.56     3870.72    212.28 o   0.38139
   6  14   4     1298.99     1287.32    102.79 o   0.42026
   9  14   4       70.52      160.66     52.19 o   0.46466
  12  14   4     3416.70     3221.37    361.15 o   0.51315
 -26  15   4      134.07      267.86    164.76 o   0.51447
 -23  15   4       64.55       54.92     67.03 o   0.46757
 -20  15   4    11148.43    11429.49    305.19 o   0.42507
 -17  15   4        2.73       45.66     39.51 o   0.38843
 -14  15   4    11465.37    11901.52    253.93 o   0.35945
 -11  15   4      878.53      888.05     89.07 o   0.34008
  -8  15   4     3546.00     3534.11    105.32 o   0.33202
  -5  15   4      135.98      181.18     34.93 o   0.33608
  -2  15   4    13905.34    13613.22    375.25 o   0.35183
   1  15   4     5092.16     5143.49    186.49 o   0.37783
   4  15   4     3240.83     3306.43    231.93 o   0.41213
   7  15   4     3876.78     3789.82    253.11 o   0.45285
  10  15   4     3483.86     3491.94    257.22 o   0.49842
 -25  16   4     2616.57     3014.46    236.18 o   0.50113
 -22  16   4       59.42       48.59     40.66 o   0.45731
 -19  16   4     1131.59     1133.88    103.20 o   0.41865
 -16  16   4      527.73      623.78    100.43 o   0.38669
 -13  16   4      866.89      886.79     64.75 o   0.36320
 -10  16   4     2021.01     2035.12     85.94 o   0.34990
  -7  16   4     3918.19     4375.71    121.00 o   0.34796
  -4  16   4      443.84      524.06     68.55 o   0.35756
  -1  16   4     2662.13     2766.64    214.06 o   0.37783
   2  16   4      284.56      337.03     87.70 o   0.40717
   5  16   4      142.94      137.61     79.08 o   0.44378
   8  16   4      143.88       73.41     72.05 o   0.48604
  11  16   4     1901.17     1572.11    178.92 o   0.53259
 -27  17   4      238.64      555.35    122.85 o   0.53512
 -24  17   4      863.40      670.91    122.64 o   0.49020
 -21  17   4       42.56       88.52     47.31 o   0.44985
 -18  17   4     4162.04     4098.76    165.22 o   0.41540
 -15  17   4     1904.69     1963.01    125.18 o   0.38843
 -12  17   4      956.03      876.30     66.63 o   0.37059
  -9  17   4        2.20       22.50     24.94 o   0.36320
  -6  17   4      935.94     1094.35     70.98 o   0.36691
  -3  17   4       38.26       18.76     38.83 o   0.38139
   0  17   4     5055.17     5148.33    334.30 o   0.40550
   3  17   4      182.33      163.29     77.25 o   0.43763
   6  17   4      810.91      976.60    162.12 o   0.47618
   9  17   4     2426.49     2358.91    219.95 o   0.51971
 -26  18   4      185.52      181.32     85.50 o   0.52361
 -23  18   4     2723.81     2605.51    216.67 o   0.48184
 -20  18   4       46.11      107.57     48.35 o   0.44531
 -17  18   4     3468.94     3450.97    153.92 o   0.41540
 -14  18   4     4713.08     4754.90    136.13 o   0.39363
 -11  18   4     1298.96     1203.47     79.21 o   0.38139
  -8  18   4     3440.62     3924.36    119.97 o   0.37961
  -5  18   4       36.55       25.89     36.05 o   0.38843
  -2  18   4     3061.81     2927.92    244.38 o   0.40717
   1  18   4     4930.56     4537.97    219.07 o   0.43453
   4  18   4        6.23        2.38     56.98 o   0.46901
   7  18   4     1438.56     1359.36    168.07 o   0.50918
 -25  19   4     3319.06     3074.59    242.24 o   0.51447
 -22  19   4      492.76      386.10     96.07 o   0.47618
 -19  19   4     1211.40     1076.09    102.02 o   0.44378
 -16  19   4     1518.63     1907.18    150.29 o   0.41865
 -13  19   4     4490.27     4543.38    133.46 o   0.40214
 -10  19   4      559.28      483.15     55.33 o   0.39535
  -7  19   4        0.18       22.15     34.39 o   0.39876
  -4  19   4      453.90      314.99     87.93 o   0.41213
  -1  19   4     2390.99     2327.64    151.39 o   0.43453
   2  19   4      826.80      948.91    159.71 o   0.46466
   5  19   4        4.32       12.03     68.02 o   0.50113
   8  19   4        0.15        0.00     78.22 o   0.54267
 -24  20   4      405.69      382.24     96.07 o   0.50785
 -21  20   4      113.27       34.27     65.24 o   0.47333
 -18  20   4     2575.99     2512.13    153.84 o   0.44531
 -15  20   4      603.83      457.62     63.55 o   0.42507
 -12  20   4      587.18      595.03     74.12 o   0.41377
  -9  20   4    17998.47    18819.09    317.47 o   0.41213
  -6  20   4       63.37       51.48     41.84 o   0.42026
  -3  20   4        0.09       19.35     44.55 o   0.43763
   0  20   4       91.26      185.77     62.99 o   0.46320
   3  20   4        0.74        0.00     65.21 o   0.49570
   6  20   4      491.21      656.08    123.94 o   0.53386
 -26  21   4      352.49      466.65    114.08 o   0.54016
 -23  21   4       63.00       40.65     64.29 o   0.50383
 -20  21   4      318.68      302.10    134.45 o   0.47333
 -17  21   4     1722.15     1789.41    115.64 o   0.44985
 -14  21   4      185.00      221.69     46.92 o   0.43453
 -11  21   4      305.28      354.68     53.76 o   0.42825
  -8  21   4     2005.51     1977.77    130.69 o   0.43140
  -5  21   4       14.06       15.94     41.10 o   0.44378
  -2  21   4      372.50      342.48     74.16 o   0.46466
   1  21   4      536.36      489.92    115.60 o   0.49296
   4  21   4       22.00       86.12     81.95 o   0.52747
 -25  22   4       30.24       84.17     68.02 o   0.53512
 -22  22   4      578.74      712.96    124.52 o   0.50248
 -19  22   4       84.28       68.18     67.56 o   0.47618
 -16  22   4        6.62       13.15     37.36 o   0.45731
 -13  22   4        0.32        0.00     31.88 o   0.44683
 -10  22   4      953.25      954.74    113.64 o   0.44531
  -7  22   4     1085.35     1150.99     96.43 o   0.45285
  -4  22   4       75.83       76.51     92.27 o   0.46901
  -1  22   4     3860.66     4233.78    391.47 o   0.49296
   2  22   4        2.07       20.57     78.42 o   0.52361
 -24  23   4       40.30      106.02     81.72 o   0.53259
 -21  23   4       68.08       42.89     66.15 o   0.50383
 -18  23   4      550.16      414.99    107.13 o   0.48184
 -15  23   4      237.37      223.36     57.04 o   0.46757
 -12  23   4     3469.37     3270.44    232.08 o   0.46174
  -9  23   4     4590.73     5026.35    173.78 o   0.46466
  -6  23   4     1890.95     1874.89    166.66 o   0.47618
  -3  23   4     1505.34     1754.87    492.96 o   0.49570
   0  23   4       60.47        0.00     77.69 o   0.52231
 -23  24   4      111.56      252.43     83.82 o   0.53259
 -20  24   4       91.93       20.20     66.00 o   0.50785
 -17  24   4      176.47      249.87     73.82 o   0.49020
 -14  24   4     1122.20     1313.57    107.58 o   0.48043
 -11  24   4     2855.82     3172.34    193.40 o   0.47902
  -8  24   4     4084.39     4427.56    292.92 o   0.48604
  -5  24   4     2575.71     2728.48    187.79 o   0.50113
  -2  24   4       26.22       24.47     86.78 o   0.52361
 -22  25   4      468.04      422.65    104.34 o   0.53512
 -19  25   4      325.83      333.06     79.21 o   0.51447
 -16  25   4     1243.83     1594.40    138.46 o   0.50113
 -13  25   4      789.06      545.31     94.33 o   0.49570
 -10  25   4      412.10      414.87     87.18 o   0.49842
  -7  25   4     1787.31     2215.71    244.50 o   0.50918
  -4  25   4      649.42      539.48    123.85 o   0.52747
 -21  26   4     1293.75     1626.50    260.97 o   0.54016
 -18  26   4      103.55       59.37     72.77 o   0.52361
 -15  26   4       13.98       53.26     64.29 o   0.51447
 -12  26   4     1235.69     1175.83    123.95 o   0.51315
  -9  26   4      273.44      278.87     78.15 o   0.51971
  -6  26   4      237.03      161.88     81.30 o   0.53386
 -17  27   4      182.97      334.79    131.80 o   0.53512
 -14  27   4     1656.46     1449.88    234.62 o   0.53004
 -11  27   4     1017.04      962.91    145.26 o   0.53259
  -8  27   4       99.16       62.11     69.86 o   0.54267
   0   1   5       12.15        7.50     18.26 o   0.23119
  -2   2   5       48.23       41.27     16.48 o   0.23411
   1   2   5       27.79      123.26     19.66 o   0.23698
  -4   3   5      416.59      413.78     43.12 o   0.24263
  -1   3   5    12253.16    12897.33    200.99 o   0.23698
   2   3   5     6320.76     6987.85    126.42 o   0.24815
  -6   4   5     7945.52     9057.13    138.38 o   0.25621
  -3   4   5     5296.91     4647.29    132.56 o   0.24263
   0   4   5    25538.28    27169.01    320.26 o   0.24541
   3   4   5     5788.28     6196.75    118.29 o   0.26402
  -8   5   5    15430.79    16285.06    254.04 o   0.27409
  -5   5   5    11328.23    10779.56    175.46 o   0.25355
  -2   5   5     1301.03     1752.51     67.29 o   0.24815
   1   5   5     9899.75    10007.76    157.73 o   0.25884
   4   5   5     3373.55     3837.31    204.32 o   0.28381
 -10   6   5     7791.27     8872.75    174.30 o   0.29550
  -7   6   5      307.56      341.51     34.51 o   0.26910
  -4   6   5     5476.43     4951.11    144.68 o   0.25621
  -1   6   5    14302.86    14216.90    214.79 o   0.25884
   2   6   5     7217.83     8416.43    139.86 o   0.27655
   5   6   5     7657.61     7434.46    145.04 o   0.30675
 -12   7   5      194.39      242.29     31.21 o   0.31972
  -9   7   5      750.20      879.54     52.84 o   0.28854
  -6   7   5     2346.31     2609.61     79.56 o   0.26910
  -3   7   5      762.59      668.89     53.59 o   0.26402
   0   7   5    17689.68    18557.21    277.64 o   0.27409
   3   7   5       47.37       42.91     25.50 o   0.29778
   6   7   5     9071.26     8610.83    178.95 o   0.33219
 -14   8   5     2058.80     1840.62    268.89 o   0.34617
 -11   8   5       20.09       18.43     13.58 o   0.31113
  -8   8   5       70.47       37.65     22.84 o   0.28618
  -5   8   5     1821.11     1914.73     77.99 o   0.27409
  -2   8   5    15476.68    16890.15    261.40 o   0.27655
   1   8   5      171.72      157.15     23.56 o   0.29320
   4   8   5     3354.16     3721.50    147.47 o   0.32183
   7   8   5      370.48      383.71     83.33 o   0.35961
 -16   9   5     2328.37     2128.18    176.61 o   0.37437
 -13   9   5     7842.03     7836.11    208.50 o   0.33624
 -10   9   5     4590.93     4724.85    155.62 o   0.30675
  -7   9   5     2449.88     3190.10     94.07 o   0.28854
  -4   9   5    23334.18    23831.25    341.28 o   0.28381
  -1   9   5    11719.65    13213.69    231.92 o   0.29320
   2   9   5      768.83      712.40     49.03 o   0.31546
   5   9   5     6842.88     7318.33    207.04 o   0.34812
   8   9   5      356.43      556.79     99.61 o   0.38858
 -18  10   5     6276.10     7053.20    192.69 o   0.40396
 -15  10   5        9.57        0.00     41.17 o   0.36336
 -12  10   5     1054.24     1066.53     77.62 o   0.33015
  -9  10   5     2009.59     1942.70     94.15 o   0.30675
  -6  10   5      981.92      947.07     57.78 o   0.29550
  -3  10   5     8810.31     9110.88    172.15 o   0.29778
   0  10   5      888.98      919.63     51.37 o   0.31330
   3  10   5      110.91       81.25     36.08 o   0.34025
   6  10   5     7799.65     7635.16    222.58 o   0.37618
   9  10   5     1196.96     1124.95    168.71 o   0.41878
 -20  11   5     3262.55     3525.82    142.23 o   0.43466
 -17  11   5     1667.98     1548.69    168.06 o   0.39205
 -14  11   5     6130.34     6398.21    183.23 o   0.35582
 -11  11   5      243.99      147.44     25.54 o   0.32809
  -8  11   5     1361.15     1313.01     84.03 o   0.31113
  -5  11   5       83.51      109.84     17.17 o   0.30675
  -2  11   5      280.85      323.99     34.24 o   0.31546
   1  11   5      162.54       90.23     32.83 o   0.33624
   4  11   5      452.23      500.95     66.25 o   0.36707
   7  11   5     1934.31     2016.81    243.84 o   0.40564
  10  11   5     4313.21     4801.20    166.22 o   0.44997
 -22  12   5     6729.29     7119.60    233.15 o   0.46624
 -19  12   5     1487.58     1811.79    107.77 o   0.42201
 -16  12   5     2344.11     2510.82    163.13 o   0.38331
 -13  12   5    15849.06    15739.58    287.97 o   0.35199
 -10  12   5     1581.25     1626.98     59.73 o   0.33015
  -7  12   5      769.26      912.76     51.68 o   0.31972
  -4  12   5     1423.98     1345.84     53.84 o   0.32183
  -1  12   5      383.39      382.16     57.80 o   0.33624
   2  12   5      741.03      900.83    143.70 o   0.36149
   5  12   5       12.27        5.09     32.80 o   0.39549
   8  12   5       30.60        2.50     54.78 o   0.43621
  11  12   5       65.38      138.39     45.20 o   0.48195
 -24  13   5       31.80      101.11     78.42 o   0.49854
 -21  13   5     2528.10     2780.95    138.09 o   0.45297
 -18  13   5     6930.76     7271.21    210.45 o   0.41226
 -15  13   5     3981.37     4172.34    145.03 o   0.37798
 -12  13   5      775.44      913.35     65.90 o   0.35199
  -9  13   5       56.45       31.40     17.22 o   0.33624
  -6  13   5       97.21       53.53     22.11 o   0.33219
  -3  13   5      362.93      455.93     56.42 o   0.34025
   0  13   5      383.05      409.89     60.21 o   0.35961
   3  13   5     1607.24     1869.00    155.95 o   0.38858
   6  13   5       76.36       56.37     41.17 o   0.42520
   9  13   5     3002.11     2990.42    234.52 o   0.46769
  12  13   5       62.79       78.33     84.35 o   0.51458
 -26  14   5      442.89      680.86    135.13 o   0.53142
 -23  14   5     3198.57     3294.02    307.11 o   0.48476
 -20  14   5       20.12       76.37     39.99 o   0.44238
 -17  14   5    14124.23    15065.68    341.71 o   0.40564
 -14  14   5     2613.37     2624.49    112.16 o   0.37618
 -11  14   5     9593.74    10308.43    257.71 o   0.35582
  -8  14   5     1459.63     1341.89     67.34 o   0.34617
  -5  14   5     3829.49     4001.23    108.03 o   0.34812
  -2  14   5     6794.95     6933.91    201.23 o   0.36149
   1  14   5    11055.27    10579.02    278.95 o   0.38508
   4  14   5      891.79      757.89     85.74 o   0.41716
   7  14   5     1287.88     1229.55    157.44 o   0.45595
  10  14   5      449.39      492.79    108.94 o   0.49989
 -25  15   5      154.12      241.79    148.94 o   0.51721
 -22  15   5      218.96      243.46     58.17 o   0.47345
 -19  15   5     1501.58     1658.12    118.16 o   0.43466
 -16  15   5    24470.48    24435.95    485.01 o   0.40228
 -13  15   5    18085.81    19896.49    360.71 o   0.37798
 -10  15   5      311.79      286.58     39.99 o   0.36336
  -7  15   5      102.00       94.37     30.93 o   0.35961
  -4  15   5      994.04     1105.73     84.66 o   0.36707
  -1  15   5      352.25      405.77     70.79 o   0.38508
   2  15   5     3910.29     4127.84    170.10 o   0.41226
   5  15   5     1797.75     2057.01    164.84 o   0.44695
   8  15   5       19.60       48.72     70.31 o   0.48754
  11  15   5        1.89        2.35     67.76 o   0.53269
 -24  16   5        2.39       23.55     69.88 o   0.50528
 -21  16   5      404.55      401.62     69.15 o   0.46478
 -18  16   5        4.36       25.38     39.16 o   0.42996
 -15  16   5     4230.68     4768.33    150.83 o   0.40228
 -12  16   5     4965.88     5772.90    141.37 o   0.38331
  -9  16   5      199.39      213.10     46.35 o   0.37437
  -6  16   5     9736.95     9695.25    196.34 o   0.37618
  -3  16   5      401.13      378.95     63.57 o   0.38858
   0  16   5    10394.48    10340.76    281.48 o   0.41062
   3  16   5     8739.00     8915.17    526.83 o   0.44085
   6  16   5     2755.44     2697.88    232.91 o   0.47772
   9  16   5      654.10      656.62    146.31 o   0.51982
 -26  17   5       88.48      103.54    133.13 o   0.53776
 -23  17   5      152.06      141.37     97.53 o   0.49581
 -20  17   5      948.18      718.36     84.37 o   0.45892
 -17  17   5     5076.09     5258.42    185.27 o   0.42838
 -14  17   5     2831.04     2728.23    141.54 o   0.40564
 -11  17   5     7619.56     7782.29    173.59 o   0.39205
  -8  17   5     5802.47     5865.66    147.38 o   0.38858
  -5  17   5     2879.70     3052.43    134.69 o   0.39549
  -2  17   5      178.54      193.50     51.19 o   0.41226
   1  17   5      125.34      236.04     59.64 o   0.43776
   4  17   5     3756.32     3752.93    265.51 o   0.47058
   7  17   5      582.27      510.23    117.39 o   0.50929
 -25  18   5      302.77      367.59    100.19 o   0.52758
 -22  18   5       13.46       52.83     70.18 o   0.48893
 -19  18   5       21.87       20.57     37.08 o   0.45595
 -16  18   5     1318.67     1342.54     97.63 o   0.42996
 -13  18   5     3913.08     4212.46    146.60 o   0.41226
 -10  18   5     1862.72     1826.87     94.90 o   0.40396
  -7  18   5     1357.99     1408.91    101.15 o   0.40564
  -4  18   5       36.33       33.96     35.20 o   0.41716
  -1  18   5      438.02      336.37     67.29 o   0.43776
   2  18   5     2767.66     2768.99    598.40 o   0.46624
   5  18   5       51.93       98.08     80.68 o   0.50125
   8  18   5      474.93      371.26    118.62 o   0.54152
 -24  19   5       83.96      123.24    113.36 o   0.51982
 -21  19   5      416.26      311.29     95.88 o   0.48476
 -18  19   5     1076.02     1260.77    166.98 o   0.45595
 -15  19   5     5578.44     6158.98    184.79 o   0.43466
 -12  19   5     1321.49     1220.56     85.14 o   0.42201
  -9  19   5     1942.03     2113.36    131.65 o   0.41878
  -6  19   5     1289.86     1279.61     98.79 o   0.42520
  -3  19   5      863.64      772.03     92.30 o   0.44085
   0  19   5    11667.38    10834.98    404.89 o   0.46478
   3  19   5      591.30      577.96    127.18 o   0.49581
   6  19   5      152.37       85.95     90.94 o   0.53269
 -23  20   5     1816.07     2568.53    287.34 o   0.51458
 -20  20   5     2275.78     2145.54    246.48 o   0.48336
 -17  20   5      340.42      320.80     59.13 o   0.45892
 -14  20   5     1824.50     1909.42    161.33 o   0.44238
 -11  20   5     1775.72     1742.86     97.91 o   0.43466
  -8  20   5     1426.88     1507.00    103.98 o   0.43621
  -5  20   5        0.27       16.15     38.95 o   0.44695
  -2  20   5     5373.67     5991.93    285.10 o   0.46624
   1  20   5      441.91      308.38    170.03 o   0.49307
   4  20   5      364.08      346.36    166.07 o   0.52630
 -25  21   5      741.46      732.90    137.00 o   0.54526
 -22  21   5      569.89      647.31    127.85 o   0.51194
 -19  21   5      395.40      345.34     93.20 o   0.48476
 -16  21   5      631.83      756.99     97.40 o   0.46478
 -13  21   5     4912.21     5235.10    150.99 o   0.45297
 -10  21   5       27.04        3.04     35.18 o   0.44997
  -7  21   5      572.46      609.91     74.76 o   0.45595
  -4  21   5     5235.05     5724.85    232.71 o   0.47058
  -1  21   5        6.89        0.00     71.75 o   0.49307
   2  21   5      274.41      270.58    103.59 o   0.52242
 -24  22   5      132.88      119.32    131.80 o   0.54152
 -21  22   5      146.89      123.80     90.94 o   0.51194
 -18  22   5       56.24       53.51     55.13 o   0.48893
 -15  22   5      357.35      405.56    129.77 o   0.47345
 -12  22   5      364.71      300.03     74.78 o   0.46624
  -9  22   5     1305.95     1282.01    127.62 o   0.46769
  -6  22   5       18.41       44.24     59.85 o   0.47772
  -3  22   5      379.22      441.15    108.07 o   0.49581
   0  22   5       63.38      104.22     89.90 o   0.52112
 -23  23   5      402.39      479.13    113.71 o   0.54027
 -20  23   5        9.51       14.54     57.47 o   0.51458
 -17  23   5      197.12      260.52     71.72 o   0.49581
 -14  23   5      465.08      375.56     80.90 o   0.48476
 -11  23   5       10.25       66.46     63.86 o   0.48195
  -8  23   5      658.97      561.09     93.00 o   0.48754
  -5  23   5       68.79       58.42     68.99 o   0.50125
  -2  23   5        6.15       43.23     78.97 o   0.52242
 -22  24   5        3.13        3.91     75.47 o   0.54152
 -19  24   5       79.91      112.57     65.26 o   0.51982
 -16  24   5      174.81      208.94     72.20 o   0.50528
 -13  24   5        5.06       31.37     58.75 o   0.49854
 -10  24   5     2827.28     2819.25    197.30 o   0.49989
  -7  24   5      658.31      673.95    101.08 o   0.50929
  -4  24   5        3.10        0.00     54.79 o   0.52630
 -21  25   5        0.83       57.92     71.32 o   0.54526
 -18  25   5      457.57      616.66     99.80 o   0.52758
 -15  25   5     1416.09     1763.51    191.31 o   0.51721
 -12  25   5      550.10      530.54     97.53 o   0.51458
  -9  25   5      774.44      661.74    106.52 o   0.51982
  -6  25   5      135.08      122.06     74.79 o   0.53269
 -17  26   5      116.64      132.76     92.15 o   0.53776
 -14  26   5      181.43      307.95    107.07 o   0.53142
 -11  26   5        1.48       20.44     64.97 o   0.53269
  -8  26   5      118.28      131.83     77.53 o   0.54152
   0   0   6    12838.40    12451.99    403.34 o   0.27626
   1   1   6     1358.79     1452.80     79.99 o   0.27870
  -1   2   6     8021.74     7858.54    152.24 o   0.27870
   2   2   6     2611.40     2690.18     87.83 o   0.28590
  -3   3   6    22104.49    22457.02    327.95 o   0.28352
   0   3   6       68.09      100.34     28.88 o   0.28352
   3   3   6      125.86      161.92     29.19 o   0.29751
  -5   4   6     3016.07     3430.17     78.98 o   0.29292
  -2   4   6     7702.41     7998.17    175.29 o   0.28590
   1   4   6     1049.28     1250.75     47.81 o   0.29292
   4   4   6      368.74      473.23     39.15 o   0.31304
  -7   5   6     4721.21     4397.94    148.78 o   0.30648
  -4   5   6     2177.68     2526.91    102.69 o   0.29292
  -1   5   6     2435.64     2588.45     71.41 o   0.29292
   2   5   6       82.58       74.57     33.49 o   0.30648
   5   5   6       24.31       60.44     50.23 o   0.33195
  -9   6   6     6259.50     6180.72    192.61 o   0.32368
  -6   6   6    11181.72    12727.39    218.77 o   0.30426
  -3   6   6     8804.04     8613.01    160.62 o   0.29751
   0   6   6    13748.25    13428.64    196.18 o   0.30426
   3   6   6     5267.30     6112.84    519.32 o   0.32368
   6   6   6        0.48       21.09     49.41 o   0.35368
 -11   7   6     6228.04     6673.11    273.99 o   0.34397
  -8   7   6        9.91       65.35     34.37 o   0.31947
  -5   7   6     2644.40     2610.77     87.05 o   0.30648
  -2   7   6     5960.48     6419.16    162.68 o   0.30648
   1   7   6     5276.71     5675.41    217.26 o   0.31947
   4   7   6      657.13      758.08    170.03 o   0.34397
   7   7   6      771.99      678.24    110.61 o   0.37776
 -13   8   6     4409.82     4390.40    585.22 o   0.36684
 -10   8   6    27376.09    27754.20    542.10 o   0.33801
  -7   8   6     4708.24     4947.95    141.82 o   0.31947
  -4   8   6      824.44      827.81     71.50 o   0.31304
  -1   8   6    18537.74    18951.03    301.50 o   0.31947
   2   8   6      817.98      734.91     97.85 o   0.33801
   5   8   6      106.11      147.91     60.39 o   0.36684
   8   8   6      193.40      241.31     45.54 o   0.40376
 -15   9   6       52.64       43.02     29.60 o   0.39184
 -12   9   6    15141.51    15907.87    381.29 o   0.35938
  -9   9   6     3961.94     3793.20    129.33 o   0.33600
  -6   9   6        2.37       30.83     27.17 o   0.32368
  -3   9   6       36.88        9.87     28.09 o   0.32368
   0   9   6      781.98      823.57    113.30 o   0.33600
   3   9   6     1389.17     1281.07    136.07 o   0.35938
   6   9   6     2150.95     2146.58    139.00 o   0.39184
   9   9   6     4146.47     4276.86    168.11 o   0.43134
 -17  10   6     3283.33     3166.84    137.97 o   0.41859
 -14  10   6      500.56      568.30    131.80 o   0.38310
 -11  10   6     1415.37     1636.12    162.39 o   0.35559
  -8  10   6       67.81       83.25     33.39 o   0.33801
  -5  10   6      125.65       69.85     33.80 o   0.33195
  -2  10   6        4.24        9.08     29.21 o   0.33801
   1  10   6      152.84      262.55     72.20 o   0.35559
   4  10   6     1273.84     1069.67     66.43 o   0.38310
   7  10   6     6378.43     6271.91    196.50 o   0.41859
  10  10   6     2158.87     2047.13    234.60 o   0.46021
 -19  11   6     3059.06     3088.11    521.96 o   0.44677
 -16  11   6      988.87     1046.72     74.54 o   0.40876
 -13  11   6     2001.46     2246.84    151.43 o   0.37776
 -10  11   6     1093.67      934.91     72.86 o   0.35559
  -7  11   6      119.37       76.43     32.02 o   0.34397
  -4  11   6      228.02      269.93     51.83 o   0.34397
  -1  11   6     1095.41      901.08    118.09 o   0.35559
   2  11   6      170.53      200.64     56.61 o   0.37776
   5  11   6       94.54       85.04     73.48 o   0.40876
   8  11   6      446.04      365.10     64.92 o   0.44677
  11  11   6        0.64       32.30     63.83 o   0.49015
 -21  12   6      298.38       75.97     71.32 o   0.47613
 -18  12   6       87.82       47.68     63.81 o   0.43603
 -15  12   6     9064.68     9228.57    220.43 o   0.40208
 -12  12   6     2376.37     2325.42    154.20 o   0.37596
  -9  12   6        3.05        0.00     29.89 o   0.35938
  -6  12   6       22.15       34.61     32.33 o   0.35368
  -3  12   6        8.17        5.09     42.04 o   0.35938
   0  12   6     1165.90     1247.13    139.23 o   0.37596
   3  12   6     5915.48     5445.31    173.69 o   0.40208
   6  12   6      959.00     1022.26    118.19 o   0.43603
   9  12   6       54.64       98.39     82.56 o   0.47613
  12  12   6      725.05      771.48    140.28 o   0.52097
 -23  13   6     1652.94     1884.79    201.08 o   0.50646
 -20  13   6      362.59      226.50    160.81 o   0.46461
 -17  13   6    11733.08    11838.48    452.10 o   0.42819
 -14  13   6     2462.47     2638.51    259.65 o   0.39870
 -11  13   6      182.69      156.75     55.59 o   0.37776
  -8  13   6      185.99      230.93     45.14 o   0.36684
  -5  13   6     1521.51     1356.34     94.33 o   0.36684
  -2  13   6     2857.41     2787.15     95.77 o   0.37776
   1  13   6      709.89      664.16     92.62 o   0.39870
   4  13   6     1964.21     2117.62    131.29 o   0.42819
   7  13   6     1099.54     1237.47    166.17 o   0.46461
  10  13   6      186.26      146.94     85.94 o   0.50646
 -25  14   6     1100.95     1251.16    170.18 o   0.53760
 -22  14   6     2988.44     2724.95    540.41 o   0.49428
 -19  14   6      779.81      977.96    142.52 o   0.45578
 -16  14   6     1094.92     1393.35    155.44 o   0.42342
 -13  14   6      575.43      656.50     90.27 o   0.39870
 -10  14   6      154.87      127.26     50.61 o   0.38310
  -7  14   6       92.56       96.20     46.42 o   0.37776
  -4  14   6        2.41       15.85     20.93 o   0.38310
  -1  14   6      256.40      291.94     50.02 o   0.39870
   2  14   6      649.17      539.49    111.62 o   0.42342
   5  14   6       13.98       28.83     38.90 o   0.45578
   8  14   6      474.55      451.98    115.39 o   0.49428
  11  14   6      270.18      530.83    126.54 o   0.53760
 -24  15   6      987.94      919.09    173.99 o   0.52485
 -21  15   6       66.59       79.53     70.76 o   0.48459
 -18  15   6      150.39       60.18     65.16 o   0.44979
 -15  15   6     2539.99     2581.13    170.70 o   0.42181
 -12  15   6     3675.20     3875.92    245.62 o   0.40208
  -9  15   6       25.41        5.61     34.32 o   0.39184
  -6  15   6     2698.51     2418.87     99.69 o   0.39184
  -3  15   6     2582.38     2622.43    114.91 o   0.40208
   0  15   6      172.10      105.93     44.59 o   0.42181
   3  15   6     2190.42     1943.53    237.19 o   0.44979
   6  15   6     1252.29     1149.92    159.79 o   0.48459
   9  15   6       47.68       58.86     72.77 o   0.52485
 -23  16   6     3009.18     2933.02    487.69 o   0.51442
 -20  16   6     3124.64     3166.33    216.77 o   0.47755
 -17  16   6      323.55      361.98     46.17 o   0.44677
 -14  16   6     3048.50     3164.78    117.19 o   0.42342
 -11  16   6       96.22      145.99     28.99 o   0.40876
  -8  16   6      165.35       77.85     30.60 o   0.40376
  -5  16   6      706.68      583.82     64.71 o   0.40876
  -2  16   6      822.21      884.19     88.48 o   0.42342
   1  16   6      668.13      682.66     83.08 o   0.44677
   4  16   6        4.49        0.00     59.45 o   0.47755
   7  16   6      175.45      240.92     97.85 o   0.51442
 -25  17   6      796.01     1241.93    500.87 o   0.54511
 -22  17   6     2458.54     2670.43    167.14 o   0.50646
 -19  17   6     4851.31     5388.41    171.52 o   0.47327
 -16  17   6     1448.51     1273.40     81.43 o   0.44677
 -13  17   6     2215.29     2174.46    109.86 o   0.42819
 -10  17   6     2509.42     2372.54     95.40 o   0.41859
  -7  17   6     8465.92     8763.03    230.58 o   0.41859
  -4  17   6     1021.84     1211.80     91.18 o   0.42819
  -1  17   6     1631.04     1729.35    151.61 o   0.44677
   2  17   6     3345.45     3273.79    256.26 o   0.47327
   5  17   6     1745.00     1497.04    183.26 o   0.50646
   8  17   6        4.00       33.54     80.68 o   0.54511
 -24  18   6       26.05       90.43     85.50 o   0.53634
 -21  18   6       76.02      112.09     44.18 o   0.50108
 -18  18   6      113.64       22.06     38.31 o   0.47184
 -15  18   6       68.24       34.58     33.01 o   0.44979
 -12  18   6     6463.82     6298.23    201.66 o   0.43603
  -9  18   6     2938.08     2986.30    123.92 o   0.43134
  -6  18   6     3715.96     3674.56    141.08 o   0.43603
  -3  18   6     1178.40     1114.24     90.57 o   0.44979
   0  18   6      918.73      826.99     92.11 o   0.47184
   3  18   6      510.32      289.62    103.44 o   0.50108
   6  18   6       12.42        0.00     80.09 o   0.53634
 -23  19   6      707.35      646.49    126.39 o   0.52999
 -20  19   6     1435.00     1545.89    507.46 o   0.49837
 -17  19   6      185.86      157.98     45.33 o   0.47327
 -14  19   6      772.92      774.66     76.21 o   0.45578
 -11  19   6      666.59      710.25     63.70 o   0.44677
  -8  19   6    13233.79    13883.04    360.33 o   0.44677
  -5  19   6       23.48       24.50     39.71 o   0.45578
  -2  19   6      104.80       52.88     76.00 o   0.47327
   1  19   6      213.73      335.46    108.80 o   0.49837
   4  19   6      619.14      891.48    155.39 o   0.52999
 -22  20   6      172.70      239.42    114.67 o   0.52614
 -19  20   6       21.76        0.00     57.42 o   0.49837
 -16  20   6      377.11      422.58     58.81 o   0.47755
 -13  20   6     1721.72     1724.65    109.73 o   0.46461
 -10  20   6       81.01       76.37     42.87 o   0.46021
  -7  20   6     5718.89     5801.85    182.38 o   0.46461
  -4  20   6     2434.57     2739.63    186.32 o   0.47755
  -1  20   6      110.93      117.26     87.83 o   0.49837
   2  20   6      873.97      611.63    131.69 o   0.52614
 -21  21   6      347.29      268.41     93.79 o   0.52485
 -18  21   6       95.04       61.39     59.49 o   0.50108
 -15  21   6     1220.26     1160.79    210.23 o   0.48459
 -12  21   6      783.27      801.51     91.44 o   0.47613
  -9  21   6     1203.92     1051.58    119.37 o   0.47613
  -6  21   6      105.32       44.32     64.79 o   0.48459
  -3  21   6     3005.18     3067.81    207.39 o   0.50108
   0  21   6      435.60      296.01    103.13 o   0.52485
 -20  22   6      454.05      426.05    107.92 o   0.52614
 -17  22   6      943.20     1006.17    119.85 o   0.50646
 -14  22   6     1545.82     1620.12    409.92 o   0.49428
 -11  22   6      100.93       68.49     66.26 o   0.49015
  -8  22   6      238.92      178.73     70.73 o   0.49428
  -5  22   6     1762.96     1946.70    165.90 o   0.50646
  -2  22   6      535.09      339.26    107.69 o   0.52614
 -19  23   6      312.34      422.05    127.93 o   0.52999
 -16  23   6      355.76      404.90     87.38 o   0.51442
 -13  23   6        6.98        0.00     70.88 o   0.50646
 -10  23   6      141.75       49.95     67.15 o   0.50646
  -7  23   6      338.60      168.52     71.91 o   0.51442
  -4  23   6     1388.40     1698.44    217.65 o   0.52999
 -18  24   6       40.90       31.76     66.78 o   0.53634
 -15  24   6      210.85      257.33    108.08 o   0.52485
 -12  24   6        5.55       41.22     87.37 o   0.52097
  -9  24   6      295.14      167.73     81.10 o   0.52485
  -6  24   6     1296.22     1304.23    143.02 o   0.53634
 -17  25   6        0.12        0.00     78.29 o   0.54511
 -14  25   6       84.02      142.71     93.01 o   0.53760
 -11  25   6        8.13       14.78     64.71 o   0.53760
  -8  25   6     1690.42     1764.14    161.45 o   0.54511
  -1   1   7      859.36      808.38     56.68 o   0.32300
  -3   2   7      542.04      637.26     50.77 o   0.32717
   0   2   7       33.73       61.36     26.35 o   0.32509
  -5   3   7       76.71       96.97     31.59 o   0.33535
  -2   3   7      144.22      180.83     35.13 o   0.32717
   1   3   7     5650.50     5934.38    135.88 o   0.33128
  -7   4   7     1875.05     1901.17    108.65 o   0.34726
  -4   4   7      505.37      772.13     58.24 o   0.33332
  -1   4   7     1763.54     1651.77     77.51 o   0.33128
   2   4   7     6737.17     6562.50    162.69 o   0.34135
  -9   5   7     3779.35     4107.77    169.77 o   0.36253
  -6   5   7     4446.07     4654.64    155.61 o   0.34333
  -3   5   7      166.89      167.56     31.59 o   0.33535
   0   5   7      696.13      700.17     58.07 o   0.33936
   3   5   7       56.34       39.21     43.26 o   0.35497
 -11   6   7     2837.40     2547.47    209.57 o   0.38075
  -8   6   7       20.75       40.05     40.72 o   0.35688
  -5   6   7     4093.30     3978.88    138.31 o   0.34333
  -2   6   7      898.85      995.33     78.14 o   0.34135
   1   6   7    11731.95    11805.44    225.10 o   0.35114
   4   6   7     1663.41     1923.79    172.60 o   0.37175
 -13   7   7     3061.73     3185.95    529.86 o   0.40153
 -10   7   7        0.91       33.30     40.26 o   0.37357
  -7   7   7      256.64      191.77     47.45 o   0.35497
  -4   7   7     2268.85     2531.47    143.88 o   0.34726
  -1   7   7      969.22     1047.84     89.50 o   0.35114
   2   7   7     6084.36     6128.28    292.61 o   0.36624
   5   7   7     1354.45     1244.53    299.20 o   0.39128
 -15   8   7     1743.77     2037.57    195.69 o   0.42450
 -12   8   7      156.60      150.37    125.21 o   0.39301
  -9   8   7       61.69       41.91     47.03 o   0.36992
  -6   8   7     1703.40     1828.63    112.33 o   0.35688
  -3   8   7       81.34       62.71     37.44 o   0.35497
   0   8   7      432.69      500.38    132.85 o   0.36439
   3   8   7     4134.97     3774.30    208.55 o   0.38429
   6   8   7     3805.20     3829.52    332.15 o   0.41317
 -17   9   7      594.70      480.61    180.58 o   0.44930
 -14   9   7     8262.33     7889.75    319.58 o   0.41481
 -11   9   7       47.74       54.16     53.15 o   0.38780
  -8   9   7     1194.74     1184.64     87.33 o   0.36992
  -5   9   7     7188.63     7607.36    262.00 o   0.36253
  -2   9   7       56.18       17.64     30.47 o   0.36624
   1   9   7     8815.22     8935.47    332.90 o   0.38075
   4   9   7       34.38       76.45     65.24 o   0.40489
   7   9   7    10670.30    11599.41    419.30 o   0.43708
 -19  10   7     2219.55     2338.73    349.29 o   0.47567
 -16  10   7    10698.06    11601.71    419.40 o   0.43862
 -13  10   7     8748.22     9337.38    372.77 o   0.40823
 -10  10   7     1454.37     1268.10    154.12 o   0.38605
  -7  10   7      770.40      684.53    146.49 o   0.37357
  -4  10   7      671.84      569.04     66.18 o   0.37175
  -1  10   7      571.13      425.58     90.98 o   0.38075
   2  10   7     2662.03     2831.83    216.01 o   0.39984
   5  10   7     1684.44     1484.38    246.48 o   0.42768
   8  10   7       29.06      140.17     85.50 o   0.46267
 -21  11   7        5.37        0.00     35.21 o   0.50334
 -18  11   7     1111.61     1048.52    147.97 o   0.46413
 -15  11   7     2273.44     2126.25    193.76 o   0.43083
 -12  11   7      748.59      747.02     98.90 o   0.40489
  -9  11   7     1296.12     1454.67    128.58 o   0.38780
  -6  11   7       62.39       88.32     41.68 o   0.38075
  -3  11   7      147.82      159.10     54.66 o   0.38429
   0  11   7     4253.10     3928.34    188.86 o   0.39815
   3  11   7      171.48      138.28     73.18 o   0.42129
   6  11   7       45.71       49.71     64.92 o   0.45231
   9  11   7     2412.22     2666.48    121.21 o   0.48970
 -23  12   7      272.20       89.57     89.42 o   0.53213
 -20  12   7      521.58      619.52     88.24 o   0.49108
 -17  12   7     6619.85     7283.61    322.46 o   0.45529
 -14  12   7      934.33      743.84    101.18 o   0.42609
 -11  12   7     4744.63     4816.48    262.77 o   0.40489
  -8  12   7     6700.94     7264.38    250.82 o   0.39301
  -5  12   7     4264.95     4701.73    160.70 o   0.39128
  -2  12   7        3.89       29.13     47.51 o   0.39984
   1  12   7     1327.80     1643.36    169.27 o   0.41806
   4  12   7      519.09      605.81    141.04 o   0.44476
   7  12   7       32.68       43.63     32.42 o   0.47851
  10  12   7      138.82       52.11     79.57 o   0.51794
 -22  13   7      569.32      652.51    133.04 o   0.51924
 -19  13   7     1554.35     1876.29    271.52 o   0.48133
 -16  13   7     5381.11     5140.56    269.35 o   0.44930
 -13  13   7      732.91      824.59    104.23 o   0.42450
 -10  13   7     1734.77     2316.35    159.95 o   0.40823
  -7  13   7     8553.32     8473.94    218.00 o   0.40153
  -4  13   7      475.74      442.13     95.52 o   0.40489
  -1  13   7       80.47       65.39     52.37 o   0.41806
   2  13   7      680.38      465.80    108.11 o   0.44016
   5  13   7     3664.19     3629.80    153.43 o   0.46994
   8  13   7      651.80      656.80    134.90 o   0.50603
 -21  14   7        5.58       20.64     32.83 o   0.50870
 -18  14   7       50.16       50.53     76.94 o   0.47424
 -15  14   7      380.01      403.06     81.04 o   0.44628
 -12  14   7     3709.93     3567.39    192.39 o   0.42609
  -9  14   7      480.88      326.77     59.02 o   0.41481
  -6  14   7      900.70     1224.98    168.19 o   0.41317
  -3  14   7     1227.54     1013.04    116.50 o   0.42129
   0  14   7     7834.47     8107.51    367.74 o   0.43862
   3  14   7      784.15      680.74    125.29 o   0.46413
   6  14   7     1138.51     1137.13    132.57 o   0.49657
   9  14   7      341.87      223.89     95.66 o   0.53467
 -23  15   7     1150.44     1003.99    160.18 o   0.53720
 -20  15   7      539.58      618.54    144.98 o   0.50064
 -17  15   7      639.51      565.49    112.76 o   0.46994
 -14  15   7      829.17      546.15     98.91 o   0.44628
 -11  15   7    12895.42    12633.72    350.17 o   0.43083
  -8  15   7     5119.83     5268.58    176.15 o   0.42450
  -5  15   7       95.44       89.59     56.46 o   0.42768
  -2  15   7     2117.28     2072.45    198.73 o   0.44016
   1  15   7      280.22      298.44    108.08 o   0.46121
   4  15   7      454.81      523.11     65.41 o   0.48970
   7  15   7      295.35      179.41     95.01 o   0.52443
 -22  16   7       15.45        9.88     73.18 o   0.52829
 -19  16   7     5175.33     5177.91    955.60 o   0.49520
 -16  16   7        6.12       33.37     56.19 o   0.46849
 -13  16   7      123.18      150.00     63.26 o   0.44930
 -10  16   7     6088.29     6826.75    240.29 o   0.43862
  -7  16   7       33.59        0.00     52.66 o   0.43708
  -4  16   7       98.59       14.68     52.68 o   0.44476
  -1  16   7       65.50       16.82     56.72 o   0.46121
   2  16   7      589.51      568.61     67.16 o   0.48553
   5  16   7     2505.70     2319.18    228.58 o   0.51663
 -21  17   7      166.93       85.23     82.34 o   0.52184
 -18  17   7     1058.54     1109.48    250.43 o   0.49246
 -15  17   7       62.35      203.99     72.57 o   0.46994
 -12  17   7     3736.73     3411.72    186.40 o   0.45529
  -9  17   7      386.09      343.22     99.29 o   0.44930
  -6  17   7     1773.68     1336.43    164.63 o   0.45231
  -3  17   7      229.75      249.74     73.83 o   0.46413
   0  17   7        5.25        7.69     32.42 o   0.48414
   3  17   7        3.71       21.65     77.25 o   0.51135
   6  17   7       48.62      111.18    113.36 o   0.54471
 -20  18   7        4.12       37.62     67.76 o   0.51794
 -17  18   7       20.73       94.77     63.47 o   0.49246
 -14  18   7      329.36      362.77     80.60 o   0.47424
 -11  18   7     3456.75     3567.44    272.69 o   0.46413
  -8  18   7      187.55      139.79     83.90 o   0.46267
  -5  18   7      458.81      564.93     92.62 o   0.46994
  -2  18   7      178.99      125.21     39.75 o   0.48553
   1  18   7      240.11      145.15     94.58 o   0.50870
   4  18   7      855.27      767.28    141.52 o   0.53845
 -22  19   7     1008.63     1159.18    243.84 o   0.54471
 -19  19   7      569.79      561.76    120.13 o   0.51663
 -16  19   7       16.56       64.83     61.66 o   0.49520
 -13  19   7      933.98      917.02    113.37 o   0.48133
 -10  19   7       85.88      113.36     91.34 o   0.47567
  -7  19   7        2.30       41.56     59.40 o   0.47851
  -4  19   7      243.57      289.85     62.37 o   0.48970
  -1  19   7      644.68      553.49    148.48 o   0.50870
   2  19   7       75.77       58.55     94.07 o   0.53467
 -21  20   7     1819.25     2277.16    293.93 o   0.54222
 -18  20   7      678.84      781.39    117.95 o   0.51794
 -15  20   7      440.61      470.87    128.23 o   0.50064
 -12  20   7        1.25        5.14     74.50 o   0.49108
  -9  20   7     1219.34     1255.75    125.94 o   0.48970
  -6  20   7     1709.11     1431.70     97.11 o   0.49657
  -3  20   7      292.60      155.19     70.73 o   0.51135
   0  20   7      582.67      501.76    191.12 o   0.53340
 -20  21   7      713.88     1059.27    329.52 o   0.54222
 -17  21   7      334.48      215.60     75.46 o   0.52184
 -14  21   7      209.58      335.86    113.27 o   0.50870
 -11  21   7     2602.64     2226.88    223.69 o   0.50334
  -8  21   7     1330.01     1389.23     92.99 o   0.50603
  -5  21   7      259.01      193.78    107.18 o   0.51663
  -2  21   7     1232.52     1259.01    143.79 o   0.53467
 -19  22   7      480.57      433.17     97.35 o   0.54471
 -16  22   7       74.42      110.06     88.54 o   0.52829
 -13  22   7      236.18      147.29     94.32 o   0.51924
 -10  22   7     1304.76     1520.14    146.52 o   0.51794
  -7  22   7       66.21       39.76     70.21 o   0.52443
  -4  22   7        7.21       37.55     66.58 o   0.53845
 -15  23   7       40.84        2.71     90.28 o   0.53720
 -12  23   7       51.77       73.92     91.28 o   0.53213
  -9  23   7     1662.99     1700.33    189.97 o   0.53467
  -6  23   7      102.12      103.70     75.90 o   0.54471
   0   1   8     4460.84     4442.92    146.78 o   0.36896
  -2   2   8     6384.43     6563.88    192.14 o   0.37079
   1   2   8    16205.08    16497.42    298.29 o   0.37261
  -4   3   8    12859.13    13284.90    293.17 o   0.37623
  -1   3   8     7594.36     7671.22    162.54 o   0.37261
   2   3   8        7.47       11.90     30.28 o   0.37981
  -6   4   8      105.88      128.89     36.34 o   0.38513
  -3   4   8     1066.84     1139.89     99.44 o   0.37623
   0   4   8     2425.27     2552.84    106.91 o   0.37803
   3   4   8       11.80        6.78     40.57 o   0.39037
  -8   5   8     1572.68     1487.35    131.31 o   0.39725
  -5   5   8     5939.82     5943.46    147.99 o   0.38336
  -2   5   8     2291.01     2424.15    107.99 o   0.37981
   1   5   8     1126.94     1039.83     77.85 o   0.38688
   4   5   8      105.38      126.24     66.80 o   0.40401
 -10   6   8        0.50       50.03     52.58 o   0.41231
  -7   6   8     9063.88     9061.12    273.78 o   0.39382
  -4   6   8    24984.62    25901.03    401.11 o   0.38513
  -1   6   8     2509.77     2744.92    119.67 o   0.38688
   2   6   8     4337.14     4076.11    184.61 o   0.39895
   5   6   8      430.11      282.24     93.59 o   0.42044
 -12   7   8        4.18       27.70     62.25 o   0.43000
  -9   7   8      697.03      778.99    112.16 o   0.40735
  -6   7   8     2015.42     2114.01    127.52 o   0.39382
  -3   7   8      252.54      276.60     67.24 o   0.39037
   0   7   8        1.25       10.65     46.05 o   0.39725
   3   7   8     3237.88     2971.77    527.23 o   0.41395
   6   7   8      303.65      441.59    102.84 o   0.43935
 -14   8   8       72.78       72.47     76.36 o   0.45001
 -11   8   8       11.61        1.86     46.47 o   0.42365
  -8   8   8      790.05      884.44    106.37 o   0.40568
  -5   8   8    12546.96    12298.67    282.82 o   0.39725
  -2   8   8      552.17      604.07     74.21 o   0.39895
   1   8   8     3495.10     3545.47    188.64 o   0.41066
   4   8   8      665.72      837.50    354.56 o   0.43157
   7   8   8     1268.05      870.16    235.94 o   0.46043
 -16   9   8      130.05      139.18     81.95 o   0.47205
 -13   9   8      231.57      131.80     85.75 o   0.44242
 -10   9   8      944.90      814.66    104.43 o   0.42044
  -7   9   8     5960.55     5870.39    180.78 o   0.40735
  -4   9   8     1235.03     1382.18     93.11 o   0.40401
  -1   9   8      389.78      280.68    123.94 o   0.41066
   2   9   8      163.16      230.53     70.21 o   0.42684
   5   9   8       21.51       39.90     68.89 o   0.45152
   8   9   8       14.58       86.27     81.45 o   0.48340
 -18  10   8      296.88      277.51     98.58 o   0.49585
 -15  10   8        2.86        0.00     59.65 o   0.46336
 -12  10   8      339.41      241.54     69.19 o   0.43781
  -9  10   8      407.76      505.08    113.46 o   0.42044
  -6  10   8     6695.96     6501.09    192.86 o   0.41231
  -3  10   8       94.27       47.06     51.74 o   0.41395
   0  10   8        9.35       11.09     52.16 o   0.42525
   3  10   8     3435.05     3358.78    250.09 o   0.44548
   6  10   8       26.74       31.77     70.76 o   0.47349
   9  10   8      106.71      141.27    125.21 o   0.50799
 -20  11   8      387.85      397.89    143.67 o   0.52116
 -17  11   8     1494.82     1214.32    161.04 o   0.48619
 -14  11   8     1209.06     1380.58    228.03 o   0.45748
 -11  11   8      158.50      100.01     60.05 o   0.43626
  -8  11   8     3051.83     2845.70    183.07 o   0.42365
  -5  11   8      123.08       70.89     57.74 o   0.42044
  -2  11   8      686.86      546.12    127.27 o   0.42684
   1  11   8     5658.33     5502.57    226.41 o   0.44242
   4  11   8      112.09       31.35     70.54 o   0.46628
   7  11   8      360.96      375.83    109.57 o   0.49721
  10  11   8      214.49       77.76     88.95 o   0.53400
 -19  12   8     2290.09     2337.23    230.93 o   0.51065
 -16  12   8        7.26        0.00     70.54 o   0.47917
 -13  12   8      416.02      528.37     91.32 o   0.45451
 -10  12   8     1175.90      837.45    109.39 o   0.43781
  -7  12   8      859.22      855.42     86.28 o   0.43000
  -4  12   8      771.89      960.49    115.17 o   0.43157
  -1  12   8     3164.78     3299.91    198.91 o   0.44242
   2  12   8      252.97      193.46     85.46 o   0.46190
   5  12   8      307.04      280.52    101.49 o   0.48897
   8  12   8      548.02      348.10    172.66 o   0.52246
 -21  13   8       12.90       25.40     75.82 o   0.53653
 -18  13   8      480.01      490.23    115.60 o   0.50263
 -15  13   8     1177.26     1174.18    128.54 o   0.47491
 -12  13   8     1909.95     2324.69    357.18 o   0.45451
  -9  13   8     1114.74     1003.62    149.98 o   0.44242
  -6  13   8      487.68      498.61    100.13 o   0.43935
  -3  13   8      553.02      817.86    110.02 o   0.44548
   0  13   8     2012.31     1652.99    174.63 o   0.46043
   3  13   8        2.56        0.00     62.07 o   0.48340
   6  13   8      143.64       69.97     85.69 o   0.51330
 -20  14   8     1169.44     1309.29    347.97 o   0.52762
 -17  14   8     2118.19     2224.23    222.04 o   0.49721
 -14  14   8     2072.88     2574.41    187.96 o   0.47349
 -11  14   8      777.57      797.12    110.46 o   0.45748
  -8  14   8        5.08       32.44     62.64 o   0.45001
  -5  14   8     1775.24     1538.12    146.31 o   0.45152
  -2  14   8      149.36      109.61     66.31 o   0.46190
   1  14   8      340.54      132.85     71.96 o   0.48059
   4  14   8        0.73       69.72     80.30 o   0.50666
   7  14   8       30.83       15.62     75.47 o   0.53905
 -19  15   8      417.22      289.05    235.94 o   0.52116
 -16  15   8      316.75      194.57     71.66 o   0.49448
 -13  15   8        9.02       52.05     59.14 o   0.47491
 -10  15   8     1072.49      931.46    111.13 o   0.46336
  -7  15   8     7314.80     7367.30    258.59 o   0.46043
  -4  15   8      597.92      766.65    128.50 o   0.46628
  -1  15   8      725.91      935.50    119.04 o   0.48059
   2  15   8     2000.05     2178.77    213.32 o   0.50263
   5  15   8      420.02      272.25    111.42 o   0.53145
 -18  16   8       23.42       23.90     69.00 o   0.51724
 -15  16   8      249.58      243.15     86.51 o   0.49448
 -12  16   8      986.47      935.68    205.01 o   0.47917
  -9  16   8      339.73      232.33     98.32 o   0.47205
  -6  16   8      487.45      506.96    146.22 o   0.47349
  -3  16   8      940.77     1061.10    131.52 o   0.48340
   0  16   8      122.18       30.51     58.41 o   0.50128
   3  16   8      700.20      732.96    141.88 o   0.52633
 -20  17   8      739.72      709.53    135.73 o   0.54156
 -17  17   8     1004.03      974.88    127.31 o   0.51593
 -14  17   8     1457.81     1520.11    151.01 o   0.49721
 -11  17   8      128.19      207.71     93.46 o   0.48619
  -8  17   8     6297.96     6155.42    244.88 o   0.48340
  -5  17   8      663.15      637.82    100.02 o   0.48897
  -2  17   8      970.90      847.45    187.32 o   0.50263
   1  17   8     1128.75      993.75    156.51 o   0.52375
 -19  18   8     1517.44     1261.81    171.82 o   0.53905
 -16  18   8      585.76      409.21     91.57 o   0.51724
 -13  18   8        7.09       22.23     74.56 o   0.50263
 -10  18   8     3300.33     2671.29    289.98 o   0.49585
  -7  18   8      744.43      883.62    198.33 o   0.49721
  -4  18   8        0.04       37.92     64.11 o   0.50666
  -1  18   8     2877.72     2456.02    191.98 o   0.52375
 -18  19   8        3.25       55.30     67.13 o   0.53905
 -15  19   8      420.21      400.95    132.41 o   0.52116
 -12  19   8      154.96      185.65     97.95 o   0.51065
  -9  19   8      383.40      199.23     99.37 o   0.50799
  -6  19   8     3256.48     3958.37    341.38 o   0.51330
  -3  19   8      274.82      199.72     85.12 o   0.52633
   0  19   8      728.86      848.84    226.70 o   0.54654
 -17  20   8        2.67       18.84     60.02 o   0.54156
 -14  20   8       62.39       27.89     84.87 o   0.52762
 -11  20   8      196.11      139.25    100.96 o   0.52116
  -8  20   8        7.83        0.00     59.76 o   0.52246
  -5  20   8      230.45      240.89     82.71 o   0.53145
 -13  21   8      108.47      133.63     93.46 o   0.53653
 -10  21   8      893.96      910.99    155.57 o   0.53400
  -7  21   8        8.20        5.37     65.45 o   0.53905
   0   0   9     7711.72     8253.48    699.89 o   0.41439
   1   1   9     2493.70     2859.96    119.93 o   0.41602
  -1   2   9     8777.97     9129.80    196.92 o   0.41602
   2   2   9     4511.30     4561.90    134.79 o   0.42088
  -3   3   9      817.71      881.04     82.50 o   0.41926
   0   3   9     2237.39     2357.38    168.09 o   0.41926
   3   3   9        0.19       11.10     41.77 o   0.42885
  -5   4   9     3579.23     3535.06    138.79 o   0.42568
  -2   4   9      180.73      128.53     40.71 o   0.42088
   1   4   9     1615.01     1724.54    120.08 o   0.42568
   4   4   9     5275.22     5554.18    259.93 o   0.43977
  -7   5   9        7.54       29.34     43.45 o   0.43512
  -4   5   9      102.89      138.08     43.04 o   0.42568
  -1   5   9     1865.43     1941.96    101.50 o   0.42568
   2   5   9     2667.06     2647.44    151.35 o   0.43512
   5   5   9     3039.69     2817.09    191.40 o   0.45342
  -9   6   9       28.50       36.72     47.84 o   0.44740
  -6   6   9        0.37       42.14     46.67 o   0.43356
  -3   6   9      534.84      496.20     78.09 o   0.42885
   0   6   9      352.63      450.27     92.07 o   0.43356
   3   6   9       13.05       36.61     57.54 o   0.44740
   6   6   9       95.84        8.84     66.00 o   0.46956
 -11   7   9     7418.80     6983.39    260.61 o   0.46229
  -8   7   9      923.53     1271.18    125.18 o   0.44436
  -5   7   9     5006.08     5189.31    159.33 o   0.43512
  -2   7   9     1025.43     1177.99    120.56 o   0.43512
   1   7   9      156.84      204.19     71.71 o   0.44436
   4   7   9      561.95      500.18    106.71 o   0.46229
   7   7   9      809.11      626.21    134.45 o   0.48796
 -13   8   9     1279.30     1379.22    202.98 o   0.47955
 -10   8   9     3698.08     3367.90    208.50 o   0.45788
  -7   8   9     6924.79     7608.44    298.69 o   0.44436
  -4   8   9     2087.54     2380.83    124.62 o   0.43977
  -1   8   9      156.61      189.48     69.34 o   0.44436
   2   8   9     1530.90     1348.19    137.20 o   0.45788
   5   8   9      203.49      200.52    158.17 o   0.47955
   8   8   9        7.38       53.75     75.82 o   0.50835
 -15   9   9       74.13       33.10     69.73 o   0.49894
 -12   9   9     1799.84     2041.86    171.67 o   0.47387
  -9   9   9       26.07       12.24     52.64 o   0.45639
  -6   9   9     5738.61     5596.03    225.50 o   0.44740
  -3   9   9     1773.12     2157.66    164.69 o   0.44740
   0   9   9     5819.08     5985.66    237.61 o   0.45639
   3   9   9      530.30      427.91     92.53 o   0.47387
   6   9   9        8.22       35.82     66.50 o   0.49894
   9   9   9       19.76       40.86     82.01 o   0.53052
 -17  10   9       13.61       24.10     77.23 o   0.52021
 -14  10   9     3353.26     3178.46    444.20 o   0.49210
 -11  10   9     8845.05     8994.23    301.54 o   0.47100
  -8  10   9        8.47        3.46     49.06 o   0.45788
  -5  10   9     1339.36     1198.34    129.61 o   0.45342
  -2  10   9      717.83      810.21    113.08 o   0.45788
   1  10   9       58.68       61.34     61.37 o   0.47100
   4  10   9     1667.22     1630.24    192.87 o   0.49210
   7  10   9     2031.47     1824.98    206.43 o   0.52021
 -19  11   9       29.14       49.27     90.05 o   0.54314
 -16  11   9     2275.73     2377.90    241.79 o   0.51233
 -13  11   9     3585.00     3566.33    279.07 o   0.48796
 -10  11   9      864.84      845.80    138.03 o   0.47100
  -7  11   9     1423.15     1262.54    171.37 o   0.46229
  -4  11   9      439.34      376.63    152.15 o   0.46229
  -1  11   9       22.52       64.73     60.79 o   0.47100
   2  11   9      904.18      773.82    114.30 o   0.48796
   5  11   9     7217.37     7216.70    342.43 o   0.51233
   8  11   9      205.56       60.30     86.67 o   0.54314
 -18  12   9       36.71        0.00     70.76 o   0.53434
 -15  12   9      546.77      635.73    125.81 o   0.50702
 -12  12   9       15.39       32.25     59.82 o   0.48657
  -9  12   9      426.40      209.76    112.11 o   0.47387
  -6  12   9      404.28      297.84     98.58 o   0.46956
  -3  12   9      298.02      300.69     76.32 o   0.47387
   0  12   9        1.27       37.15     57.34 o   0.48657
   3  12   9     3577.28     3018.55    212.92 o   0.50702
   6  12   9      260.19      317.80    115.53 o   0.53434
 -17  13   9      204.59      357.41    109.97 o   0.52796
 -14  13   9        5.70       33.30     60.77 o   0.50434
 -11  13   9       74.24       39.96     65.25 o   0.48796
  -8  13   9      184.98      112.18     85.69 o   0.47955
  -5  13   9     2960.46     2933.29    274.18 o   0.47955
  -2  13   9     1462.52     1228.83    136.13 o   0.48796
   1  13   9        2.51       13.98     64.70 o   0.50434
   4  13   9       26.59       71.51     80.30 o   0.52796
 -16  14   9      335.18      328.91    127.85 o   0.52410
 -13  14   9     1206.86     1623.55    155.68 o   0.50434
 -10  14   9      415.09      477.79    118.09 o   0.49210
  -7  14   9      603.51      578.58    129.30 o   0.48796
  -4  14   9        0.65       18.11     60.97 o   0.49210
  -1  14   9     1666.85     1517.28    146.11 o   0.50434
   2  14   9     2245.20     2310.75    189.63 o   0.52410
 -18  15   9      580.74      909.01    262.30 o   0.54563
 -15  15   9      208.77      136.77     75.51 o   0.52280
 -12  15   9     2823.01     3351.44    221.33 o   0.50702
  -9  15   9      375.98      466.62    123.45 o   0.49894
  -6  15   9     1153.39     1454.63    193.36 o   0.49894
  -3  15   9       25.76        3.61     58.36 o   0.50702
   0  15   9     4237.09     4359.28    244.02 o   0.52280
   3  15   9        9.21       73.11     84.35 o   0.54563
 -17  16   9      267.29      415.15    115.39 o   0.54314
 -14  16   9      108.83       41.40     63.99 o   0.52410
 -11  16   9       32.57       55.62     82.97 o   0.51233
  -8  16   9     1331.23     1212.24    262.30 o   0.50835
  -5  16   9       14.93        0.00     58.33 o   0.51233
  -2  16   9      714.55      595.88    105.59 o   0.52410
   1  16   9      408.42      569.17    213.06 o   0.54314
 -16  17   9      244.83      216.28     83.85 o   0.54314
 -13  17   9      961.71     1079.67    165.77 o   0.52796
 -10  17   9      769.59      836.51    171.35 o   0.52021
  -7  17   9       37.10       38.10     85.46 o   0.52021
  -4  17   9        1.56       44.95     65.72 o   0.52796
  -1  17   9      643.43      612.51    113.89 o   0.54314
 -15  18   9      141.39      124.49    100.45 o   0.54563
 -12  18   9      300.17      199.13    105.20 o   0.53434
  -9  18   9      129.14       80.29     89.63 o   0.53052
  -6  18   9      344.23      360.36     89.93 o   0.53434
  -3  18   9      249.11      265.09    103.49 o   0.54563
 -11  19   9      121.02       24.24     86.54 o   0.54314
  -8  19   9       16.23       27.76     87.37 o   0.54314
  -1   1  10       18.29       23.28     38.36 o   0.46092
  -3   2  10      155.10      108.87     43.94 o   0.46385
   0   2  10     2780.36     3049.66    131.09 o   0.46239
  -5   3  10     6178.23     6655.65    218.40 o   0.46966
  -2   3  10      910.30      863.05     77.96 o   0.46385
   1   3  10    12802.28    12492.45    306.72 o   0.46676
  -7   4  10     1066.26     1162.92    110.43 o   0.47823
  -4   4  10      183.65      245.58     68.17 o   0.46821
  -1   4  10     2354.56     2120.07    149.94 o   0.46676
   2   4  10     2197.82     2059.87    148.39 o   0.47396
  -9   5  10      111.09      128.74     60.37 o   0.48943
  -6   5  10      569.75      496.74    128.99 o   0.47539
  -3   5  10      934.86     1006.98     81.39 o   0.46966
   0   5  10      266.97      105.62     56.15 o   0.47253
   3   5  10     1707.43     1843.47    273.82 o   0.48386
 -11   6  10       92.95       58.02     61.87 o   0.50308
  -8   6  10        0.79       22.54     50.20 o   0.48526
  -5   6  10       67.76       86.73     58.71 o   0.47539
  -2   6  10       96.65       90.54     63.18 o   0.47396
   1   6  10     7128.32     7326.77    272.70 o   0.48106
   4   6  10      611.46      654.32    105.68 o   0.49630
 -13   7  10      223.38      177.50     78.06 o   0.51899
 -10   7  10       72.92       50.74     56.18 o   0.49767
  -7   7  10     1970.10     1867.54    152.20 o   0.48386
  -4   7  10     3959.63     4125.29    481.10 o   0.47823
  -1   7  10     1076.17     1370.10    139.44 o   0.48106
   2   7  10      235.73      145.55     72.31 o   0.49219
   5   7  10     2659.35     2394.88    191.86 o   0.51110
 -15   8  10       41.44       22.85     75.34 o   0.53695
 -12   8  10      116.83      119.03     84.06 o   0.51242
  -9   8  10     2042.33     2185.97    149.83 o   0.49494
  -6   8  10    12696.87    12972.01    318.37 o   0.48526
  -3   8  10       63.01       95.18     71.55 o   0.48386
   0   8  10      452.36      434.94     94.47 o   0.49081
   3   8  10        0.63        7.95     65.74 o   0.50577
   6   8  10       20.87       13.15     63.88 o   0.52805
 -14   9  10      196.14      277.37    102.06 o   0.52933
 -11   9  10      884.15      907.38    125.70 o   0.50844
  -8   9  10     1107.24     1235.42    121.00 o   0.49494
  -5   9  10        2.92        0.00     75.47 o   0.48943
  -2   9  10       13.30       33.08     64.72 o   0.49219
   1   9  10      702.37      614.40    103.73 o   0.50308
   4   9  10      345.57      288.25    111.44 o   0.52159
 -13  10  10      231.30      199.53    104.12 o   0.52418
 -10  10  10       14.32       48.11     62.72 o   0.50710
  -7  10  10     2837.90     2571.76    262.30 o   0.49767
  -4  10  10      116.24       73.97     67.74 o   0.49630
  -1  10  10      435.80      264.60     81.01 o   0.50308
   2  10  10        0.69       37.17     61.43 o   0.51768
   5  10  10      197.51      117.57     94.82 o   0.53947
 -15  11  10        1.89       74.15     93.46 o   0.54197
 -12  11  10      257.26      224.52     83.01 o   0.52159
  -9  11  10     1496.53     1620.44    154.55 o   0.50844
  -6  11  10       89.16      257.03    100.66 o   0.50308
  -3  11  10      905.09      943.13    140.90 o   0.50577
   0  11  10       31.34       49.65     65.50 o   0.51637
   3  11  10      297.63      281.17     90.27 o   0.53442
 -14  12  10      186.75      179.61     79.03 o   0.53821
 -11  12  10      143.52      133.49     73.42 o   0.52159
  -8  12  10       61.37       48.21     81.06 o   0.51242
  -5  12  10       38.09       91.53     90.49 o   0.51110
  -2  12  10      862.80      913.46    127.06 o   0.51768
   1  12  10      641.27      646.33    143.64 o   0.53188
 -13  13  10      712.22      731.84    116.51 o   0.53695
 -10  13  10      965.43      957.82    161.23 o   0.52418
  -7  13  10       26.07       56.51     87.39 o   0.51899
  -4  13  10       71.80        4.41     59.40 o   0.52159
  -1  13  10      788.74      916.53    144.97 o   0.53188
 -12  14  10     1398.73     1389.28    204.30 o   0.53821
  -9  14  10      533.94      573.65    133.86 o   0.52933
  -6  14  10       61.27       63.18     86.67 o   0.52805
  -3  14  10      131.88      217.02    123.45 o   0.53442
 -11  15  10       36.01       41.47     81.68 o   0.54197
  -8  15  10       71.84      124.05     93.70 o   0.53695
  -5  15  10      730.64      695.07    147.22 o   0.53947
   0   1  11       24.03       39.93     46.03 o   0.50692
  -2   2  11      533.72      644.76    125.63 o   0.50825
   1   2  11      369.45      329.50    107.30 o   0.50958
  -4   3  11     1224.18     1166.59    116.81 o   0.51224
  -1   3  11       97.09       78.33     62.09 o   0.50958
   2   3  11     1227.58     1261.94    170.84 o   0.51487
  -6   4  11     3796.99     3890.59    215.75 o   0.51881
  -3   4  11     1352.00     1251.53    132.70 o   0.51224
   0   4  11      326.71      316.02     70.69 o   0.51356
   3   4  11     1184.95     1303.66    120.93 o   0.52271
  -8   5  11       94.60       74.78     56.97 o   0.52787
  -5   5  11       27.37       17.40     54.75 o   0.51750
  -2   5  11       54.61       22.70     85.50 o   0.51487
   1   5  11      175.41       86.33     67.39 o   0.52011
   4   5  11       41.42       57.01     71.91 o   0.53298
 -10   6  11      207.97      213.75     82.94 o   0.53929
  -7   6  11      369.92      352.69     78.02 o   0.52529
  -4   6  11      418.30      483.01    196.39 o   0.51881
  -1   6  11       89.62      149.68     77.59 o   0.52011
   2   6  11        4.53        0.00     66.68 o   0.52915
   5   6  11      825.75      959.79    134.32 o   0.54554
  -9   7  11      522.22      276.23     82.35 o   0.53551
  -6   7  11     2149.23     2904.63    419.15 o   0.52529
  -3   7  11      415.58      367.23    125.21 o   0.52271
   0   7  11      192.46      282.97     84.89 o   0.52787
   3   7  11     1300.97     1181.20    262.26 o   0.54055
  -8   8  11     1929.55     1901.82    147.00 o   0.53424
  -5   8  11     3545.59     3749.32    295.41 o   0.52787
  -2   8  11      270.92      239.89     86.94 o   0.52915
   1   8  11       31.24       37.19     71.55 o   0.53803
 -10   9  11       98.70      152.52     67.12 o   0.54554
  -7   9  11      929.71      986.67    169.60 o   0.53551
  -4   9  11      771.62      601.66    142.96 o   0.53298
  -1   9  11        5.47       66.94     67.06 o   0.53803
  -9  10  11       36.15        2.89     79.12 o   0.54554
  -6  10  11        0.20        0.00     71.69 o   0.53929
  -3  10  11       19.08       41.70     91.28 o   0.54055
  -5  11  11      404.79        0.01      0.58 o   0.54554
 
